# Supplementary material for: Discovery of multiple anti-CRISPRs highlights anti-defense gene clustering in mobile genetic elements
Source: Nat Commun. 2020 Nov 6;11:5652. doi: 10.1038/s41467-020-19415-3 (PMC7648647; doi:10.1038/s41467-020-19415-3)
Supplement: Supplementary file 3 — Supplementary Data 1 [file 41467_2020_19415_MOESM3_ESM.xlsx]

## Sheet: 1. Acr info
Acr#	Accession#	pI	Length (aa)	MW	Bacterial host	Acc.# Bacterial host genome assembly/contig where Acr is located	Acr position in genome/contig (bp)	CasFinder hit contig in assembly?	Complete Cas operon(s)?	Position Cas operon in genome/contig (bp)	CRISPRFinder array hit? Subtype? (consensus DR)	Position CRISPR array in genome/contig (bp)	Self targeting	Acr encoded in a prophage?	If not recognised by PHASTER: phage marker genes?
AcrIE8.2	PNO41375.1	4.1	63	7451.13	Klebsiella michiganensis	GCF_000783895.2/JTBQ02000003.1	JTBQ02000003.1_72635-72826	no (note: orphaned Cas3'' pseudogene found adjacent to array)	NO	JTBQ02000003.1_305960-307384 (I-E)	yes, I-E array (CGGTTTATCCCCGCTGGCGCGGGGAACAC)	JTBQ02000003.1_304404-305958 (I-E)	YES	yes (not recognised by PHASTER)	terminase large subunit (PNO41369.1), phage portal protein (PNO41368.1), etc.
AcrIF18.1*	CVG60526.1	3.92	69	7699.68	Serratia marascens	GCF_001540785.1/FCLM01000005.1	FCLM01000005.1_8580-8789	no	NA	NA	no	NA	NA	yes: positions 401-10943; PHAGE_Salmon_118970_Sal3_NC_031940(4) (PHASTER)	NA
AcrIF17.1	PLY37347.1	8.95	116	13590.7	Pectobacterium carotovorum	GCA_002869945.1/PJJA01000009.1	PJJA01000009.1_80556-80906	yes (I-E); PJJA01000004.1, (I-F); PJJA01000005.1	YES	88161-99510; PJJA01000004.1 (I-E) and 38397-46551; PJJA01000005.1 (I-F)	yes, one I-E array (GTGTTCCCCGCGCCAGCGGGGATAAACCG) and two I-F arrays (GTTCACTGCCGTACAGGCAGCTTAGAAA)	PJJA01000004.1_99595-101881 (I-E), PJJA01000005.1_34277-38103 and 47556-48243 (I-F)	YES	Yes: positions 70953-105738; PHAGE_Entero_mEp460_NC_019716(12) (PHASTER)	NA
AcrIF16	RKO74367.1	9.74	171	19937	Pectobacterium parmentieri	GCA_003628025.1/PSZH01000004.1	PSZH01000004.1_71140-71655	yes (I-F); NZ_PSZH01000004.1, (I-E); NZ_PSZH01000001_1	YES	345339-353484; NZ_PSZH01000004.1 (I-F) and ; 790987-800190; NZ_PSZH01000001_1 (I-E)	Yes, two I-F arryas (GTTCACTGCCGTATAGGCAGCTTAGAAA) and two I-E arrays (GTGTTCCCCGCGCCAGCGGGGATAAACCG)	PSZH01000004.1_336341-336968 and 353781-357949 (I-F), PSZH01000001.1_800275-801160 and 803030-803424 (I-E)	YES	yes: positions 40812-90802; PHAGE_Pectob_ZF40_NC_019522(25) (PHASTER)	NA
AcrIF19	RJL39232.1	4.55	93	11130.5	Pectobacterium cartovorum	GCF_003595115.1/QZDG01000024.1	QZDG01000024.1_51048-51329	yes (I-F); NZ_QZDG01000017.1	YES	72047-80570; NZ_QZDG01000017.1	yes, three I-F array (GTTCACTGCCGTATAGGCAGCTTAGAAA)	NZ_QZDG01000017.1_63851-64359, 70703-71752 and 80699-81326 (I-F)	YES	yes: positions 23598-76251; PHAGE_Pectob_ZF40_NC_019522(36) (PHASTER)	NA
AcrIF20.1	RJL39231.1	9.24	121	13235.4	Pectobacterium cartovorum	GCF_003595115.1/QZDG01000024.1	QZDG01000024.1_50675-51040	yes (I-F); NZ_QZDG01000017.1	YES	72047-80570; NZ_QZDG01000017.1	yes, three I-F array (GTTCACTGCCGTATAGGCAGCTTAGAAA)	NZ_QZDG01000017.1_63851-64359, 70703-71752 and 80699-81326 I-F)	YES	yes: positions 23598-76251; PHAGE_Pectob_ZF40_NC_019522(36) (PHASTER)	NA
AcrIF20.2	AYH27148.1	9.34	121	13412.5	Pectobacterium parmentieri	GCA_003628655.1/CP026980.1	CP026980.1_1753544-1753909	yes (I-E and I-F); CP026980.1	YES	463860-473008 (I-E) and 4019003-4027558 (I-F); CP026980.1	Yes, two I-E arrays (GTGTTCCCCGCGCCAGCGGGGATAAACCG) and two I-F arrays (GTTCACTGCCGTATAGGCAGCTTAGAAA)	CP026980.1 _473093-474036 and 475906-476178 (I-E); 4010358-4010625 and 4027854-4031006 (I-F)	YES	yes: 1721501-1802657; PHAGE_Pectob_ZF40_NC_019522(36) (PHASTER)	NA
AcrIF21)	PLY37348.1	4.33	162	18391.4	Pectobacterium carotovorum	GCA_002869945.1/PJJA01000009.1	PJJA01000009.1_80918-81406	yes (I-E); PJJA01000004.1, (I-F); PJJA01000005.1	YES	88161-99510; PJJA01000004.1 (I-E) and 38397-46551; PJJA01000005.1 (I-F)	yes, one I-E array (GTGTTCCCCGCGCCAGCGGGGATAAACCG) and two I-F arrays (GTTCACTGCCGTACAGGCAGCTTAGAAA)	PJJA01000004.1_99595-101881 (I-E), PJJA01000005.1_34277-38103 and 47556-48243 (I-F)	YES	Yes: positions 70953-105738; PHAGE_Entero_mEp460_NC_019716(12) (PHASTER)	NA
AcrIF22*	PWD66516.1	8.09	88	9811.09	Pectobacterium parmentieri	GCF_003121785.1/QESW01000004.1	QESW01000004.1_1586-1852	yes (I-E); NZ_QESW01000001.1, (I-F); NZ_QESW01000014.1	YES	116803-126001 (I-E); NZ_QESW01000001 and 153736-16188 (I-E); NZ_QESW01000014.1	Yes, two I-E arrays (CGGTTTATCCCCGCTGGCGCGGGGAACAC) and two I-F arrays (GTTCACTGCCGTATAGGCAGCTTAGAAA)	NZ_QESW01000001.1_113204-113598 (I-E) and NZ_QESW01000014.1_115469-116718 (I-F)	NA	Yes: positions 294-31587 info_outline PHAGE_Erwini_phiEt88_NC_015295(4) (PHASTER)	NA
AcrIF15	PNO41376.1	4.66	69	7929.82	Klebsiella michiganensis	GCF_000783895.2/JTBQ02000003.1	JTBQ02000003.1_72842-73051	no (note: orphaned Cas3'' pseudogene found adjacent to array)	NO	JTBQ02000003.1_305960-307384 (I-E)	yes, I-E array (CGGTTTATCCCCGCTGGCGCGGGGAACAC)	JTBQ02000003.1_304404-305958 (I-E)	YES	yes (not recognised by PHASTER)	terminase large subunit (PNO41369.1), phage portal protein (PNO41368.1), etc.
AcrIE8.1	WP_009483893.1	4.18	63	7503.16	Klebsiella pneumoniae	GCF_009600615.1/WBVW01000002.1	WBVW01000002.1_4861156-4861347	yes (I-E)	YES	WBVW01000002.1_2430758-2439201 (I-E)	yes, two I-E array (CGGTTTATCCCCGCTGGCGCGGGGAACAC)	WBVW01000002.1_2428012-2430661 (I-E)	YES	Yes: positions 304376-353403; PHAGE_Cronob_ENT47670_NC_019927(13) (PHASTER)	NA
AcrIF18.2*	WP_060431798.1	4.14	69	7774.42	Serratia marascens	GCA_001060335.1/JWBL01000008.1	JWBL01000008.1_68618-68827	yes (I-F); NZ_JWBL01000004.1	YES	NZ_JWBL01000004.1_22844-30901 I-F)	yes, two I-F (GTTCACTGCCGTATAGGCAGCTTAGAAA)	NZ_JWBL01000004.1_21926-22553 and 31032-32620 (I-F)	Yes	yes: positions 54501-90604; PHAGE_Salmon_118970_sal3_NC_031940(6) (PHASTER)	NA
AcrIF17.2	WP_060816021.1	9.01	112	12858.5	Citrobacter koseri	GCF_001546305.1/KQ956078.1	KQ956078.1_481183-481521	yes (I-F)	YES	NZ_KQ956070.1_20908-28933 (I-F)	yes, two I-F (TTTCTAAGCTGCCTGTACGGCAGTGAAC)	NZ_KQ956070.1_17232-17619 and 29065-29872 (I-F)	NO	yes: positions 3746613-3804874; PHAGE_Entero_mEp237_NC_019704(14) (PHASTER)	NA
AcrIF23	WP_052155777.1	8.73	228	17552.7	Pseudomonas aeruginosa
AcrIF24	WP_043084540.1	5.89	159	24967.3	Pseudomonas aeruginosa
