# Supplementary material for: Discovery of multiple anti-CRISPRs highlights anti-defense gene clustering in mobile genetic elements
Source: Nat Commun. 2020 Nov 6;11:5652. doi: 10.1038/s41467-020-19415-3 (PMC7648647; doi:10.1038/s41467-020-19415-3)
Supplement: Supplementary file 4 — Supplementary Data 2 [file 41467_2020_19415_MOESM4_ESM.xlsx]

## Sheet: 2. Self targeting
	Position of self-target in genome; spacer #
	AcrIE8.2 and AcrIF15 in genome	Spacer sequence	Mismatches	PAM?	PHASTER?	Target
I-E/self-target 1	2946863-2946894, with: spacer15	GAGGUCGUGAAAACGGAAAUCCUCUAUCCCCG	0	CCG	2946587-2995566, PHAGE_Cronob_ENT47670_NC_019927(16)	site-specific integrase (PNO43916.1), adjacen to tRNA-Arg site.		total self targets	hits prophage with acr locus	% self-tarfets on acr-phage
I-E/self-target 2	2994875-299490404, with: spacer1	CAUUCAGACAUCAACCAAGCGUUUCGUGAGUC	5	CGA	2946587-2995566, PHAGE_Cronob_ENT47670_NC_019927(16)	Hypothetical prot. (PNO43981.1), adjacent to integrase in prophage.		34	21	61.7647
I-E/self-target 3	3646148-3646117, with: spacer14	GAGGAGACGGUAUUCAUGGAGUAGUCGAAACC	2	TCA	3634153-3669111 PHAGE_Cronob_ENT47670_NC_019927(10)	Hypothetical prot. (PNO44531.1). Within prophage with acr locus
	AcrIF18.1*	Spacer sequence	Mismatches	PAM?	PHASTER?	Manual curation notes:
NA	NA	NA	NA	NA	NA	NA
	AcrIF17.1 and AcrIF21	Spacer sequence	Mismatches	PAM?	PHASTER?	Manual curation notes:
I-F/CRISPR1, self-target 1	77481-77450, with: spacer11	AGCCUGUUGUUUUUUAACGCACAUAUCAGGAA	0	GG	70953-105738; PHAGE_Entero_mEp460_NC_019716(12) (PHASTER)	Hypothetical protein (PLY37341.1). Within prophage with acr locus.
I-F/CRISPR1, self-target 2	63442-63411, with: spacer26	GCGCGCAGGGAUGCGGUUAGCCAGGCUAUAGA	0	GG	70953-105738; PHAGE_Entero_mEp460_NC_019716(12) (PHASTER)	Integrase (PLY37326.1). Within prophage with acr locus.
I-F/CRISPR1, self-target 3	77885-77916, with: spacer25	ACUUAUCAAAUCCUCAGUCACUGACGUUUAAC	2	TC	70953-105738; PHAGE_Entero_mEp460_NC_019716(12) (PHASTER)	Promoter region of recombination protein NinB (PLY37343.1). Withing orphage with acr locus
I-F/CRISPR1, self-target 4	21292-21263, with: spacer63	GUUAUAAUCAAACUUAUAAUCCCGAACACAUU	2	CT	NO (manual curation = chromosomal origin)	Promoter region of inner membrane protein YhjD (PLY36942.1).
	AcrIF16	Spacer sequence	Mismatches	PAM?	PHASTER?	Manual curation notes:
I-F/CRISPR2, self-target 1	78900-78869, with: spacer20	AAGAUAGUGUCACUGUCACCAAAACAGUGACA	0	GG	40812-90802; PHAGE_Pectob_ZF40_NC_019522(25)	phage replication protein (RKO74381.1). Within phage with acr locus.
I-F/CRISPR2, self-target 2	74019-74050, with: spacer9	GCUUUGUAUUGAGCCGGCUUGUUGCAACCAUC	0	GG	40812-90802; PHAGE_Pectob_ZF40_NC_019522(25)	HNH endonuclease (RKO74371.1). Within phage with acr locus.
I-F/CRISPR2, self-target 3	76492-76461, with: spacer23	UAAUAGACCAGAGCCGCAAGAACAACGCCAUC	0	GG	40812-90802; PHAGE_Pectob_ZF40_NC_019522(25)	recombination protein NinB (RKO74375.1). Within phage with acr locus.
I-F/CRISPR2, self-target 4	79667-79698, with: spacer24	AGAUGAGCUAGCUCGUCGUCGUUAACUCCCCA	1	GG	40812-90802; PHAGE_Pectob_ZF40_NC_019522(25)	hypothetical protein (RKO74383.1). Within phage with acr locus.
I-F/CRISPR2, self-target 5	50131-50162, with: spacer68	GGACCGCCCAUGUCGAGCCACGCAUCAACAGA	1	GG	40812-90802; PHAGE_Pectob_ZF40_NC_019522(25)	hypothetical protein (RKO74341.1). Within phage with acr locus.
	AcrIF19 and AcrIF20	Spacer sequence	Mismatches	PAM?	PHASTER?	Manual curation notes:
I-F/CRISPR1, self-target 1	291068-291097, with: spacer6	GUUCACCAUAUUUCCCUGCUAAUGAAAUCCGU	3	GG	No (manual curation revealed clear prophage region)	Dam family site-specific DNA-(adenine-N6)-methyltransferase (WP_119871175.1)
I-F/CRISPR2, self-target 2	61058-61029, with: spacer1	GCGGCUUAUGACAGGGCGGCGAAAGAGCCUGU	2	AC	23598-76251; PHAGE_Pectob_ZF40_NC_019522(36)	DUF551 domain-containing protein (WP_119870638.1). Within phage with Acr locus
I-F/CRISPR3, self-target 3	298879-298848, with: spacer5	UGAUUAGAAAACGUCUGUACCAUCUGGAAAAA	3	GG	No (manual curation revealed clear prophage region)	phage major capsid protein, P2 family (WP_119871182.1)
	AcrIF20.2	Spacer sequence	Mismatches	PAM?	PHASTER?	Manual curation notes:
I-F/CRISPR2, self-target 1	1752584-1752614, with: spacer38	UAGGCGCUUGCUGGCAUCCGGCACGUUAAAUA	2	GG	1721501-1802657; PHAGE_Pectob_ZF40_NC_019522(36)	AcrIF6 (100% coverage; 64,33% identity) in the phage acr locus is being targeted (AYH27145.1)
I-F/CRISPR2, self-target 2	1755510-1755541, with: spacer22	GAUUGACAUACGCACAGGCUGUUUACUGGAUU	4	GG	1721501-1802657; PHAGE_Pectob_ZF40_NC_019522(36)	hypothetical protein (AYH27152.1). Within phage with acr locus.
	AcrIF22*	Spacer sequence	Mismatches	PAM?	PHASTER?	Manual curation notes:
I-F/CRISPR1, self-taret 1	562829-562860 (NZ_QESW01000008.1), with: spacer6	GUUCUCCGCUGGCUGCGAGCGCUCAACGUACC	3	GG	NO (manual curation = phage genomic context)	hypothetical protein (WP_109463604.1). Within phage with Acr locus.
I-F/CRISPR2, self-taret 2	3735-3766 (NZ_QESW01000004.1), with: spacer1	AAGGUGCCGAACCCCUUGACCGAUAAUGACUU	1	GG	Yes: positions 294-31587 info_outline PHAGE_Erwini_phiEt88_NC_015295(4) (PHASTER)	hypothetical protein (WP_109463515.1). Within phage with Acr locus.
I-F/CRISPR2, self-taret 3	2776-2745 (NZ_QESW01000004.1), with: spacer3	ACAAAGAAUGCCCGAAAUGCAAAGGGAAUGGA	2	GG	Yes: positions 294-31587 info_outline PHAGE_Erwini_phiEt88_NC_015295(4) (PHASTER)	antitermination protein (WP_109463514.1). Within phage with Acr locus.
I-F/CRISPR2, self-taret 4	579617-579648 (NZ_QESW01000008.1), with: spacer14	UGAAUGAAGUGGCCAGCGCCAUGGCCACGCAC	2	GG	NO (manual curation = phage genomic context)	gpP; P protein; capsid packaging (WP_109463624.1). Withing prophage.
I-E/CRISPR1, self-taret 5	35041-35072 (NZ_QESW01000033.1), with: spacer17	GAGAAGAAAGAAGCCGCUCCGGCUGCUGCACC	0	TTC	NO (manual curation = chromosomal origin)	pyruvate dehydrogenase complex dihydrolipoyllysine-residue (WP_025919410.1)
I-E/CRISPR2, self-taret 6	234229-234260 (NZ_QESW01000014.1), with: spacer14	GGCAGUGAACCUCCCCGACAGCCAAUGACAGA	0	TTG	NO (manual curation = chromosomal origin)	sugar ABC transporter ATP-binding protein (WP_025919393.1)
I-E/CRISPR2, self-taret 7	39583-39552 (NZ_QESW01000029.1), with: spacer3	GGGCGCAAUCACCGGAGCAAUUCAAUAACUUC	0	ACA	NO (manual curation = phage genomic context)	acyltransferase (WP_109463708.1)
	AcrIE8.1	Spacer sequence	Mismatches	PAM?	PHASTER?	Manual curation notes:
I-E/CRISPR1, self-taret 1	4881289-4881320, with: spacer3	GACGGAACGGCAGUGAUAUCCAUGACGAUCAC	6	CAG	4843350-4891004; PHAGE_Cronob_ENT47670_NC_019927(13)	hypothetical protein (WP_094323579.1). Within phage with acr locus.
I-E/CRISPR2, self-taret 2	4845755-4845786, with: spacer34	GGGCUCGACUCGUCCCAGGCGUGCGGCAGCCC	0	CCC	4843350-4891004; PHAGE_Cronob_ENT47670_NC_019927(13)	DNA cytosine methyltransferase (WP_129312555.1). Within phage with acr locus.
I-E/CRISPR2, self-taret 3	4844634-4844665, with: spacer38	UAUGCAAUACACGCCGCCUCAGUCGUUCUGUA	1	AAA	4843350-4891004; PHAGE_Cronob_ENT47670_NC_019927(13)	hypothetical protein wit HTH domain (WP_071531921.1). Within phage with acr locus.
I-E/CRISPR2, self-taret 4	4890496-4890528, with: spacer40	GCCAACAUGGGGAGGGUCAUCUGAUGGGGUUUC	5	ATG	4843350-4891004; PHAGE_Cronob_ENT47670_NC_019927(13)	hypothetical protein (EWP_094323579.1). Within phage with acr locus.
	AcrIF18.2*	Spacer sequence	Mismatches	PAM?	PHASTER?	Manual curation notes:
I-F/CRISPR1, self-taret 1	78322-78353, with: spacer25	AAUGCCACUACGUUAAGCCGGUCGGCGUCUAC	1	GG	54501-90604; PHAGE_Salmon_118970_sal3_NC_031940(6)	hypothetical prot. Wthin prophage with Acr locus
I-F/CRISPR1, self-taret 2	8615-8584, with: spacer21	AGACUAACGACACCAGGCGCUUAAUAAUUUUU	0	GG	54501-90604; PHAGE_Salmon_118970_sal3_NC_031940(6)	Antitermination Protein (WP_049273111.1)
I-F/CRISPR1, self-taret 3	85359-85390, with: spacer16	CUGCGGUUGCCAUGCUGGCAGACGCCGAUCGC	0	GG	54501-90604; PHAGE_Salmon_118970_sal3_NC_031940(6)	Phage terminase small subunit P27 family (WP_047574388.1). Whin prophage with Acr locus
I-F/CRISPR1, self-taret 4	64259-64230, with: spacer1	CGGGGUUUCGCGGCAAGUAUGCACUGGACGGC	4	GG	NO (manual curation = prophage region)	withing ORF, surrounded by phage genes.
I-F/CRISPR2, self-taret 5	9292-9261, with: spacer1	GCCUGGUGGGCUUCCAGUUCGUCGGCCUCGAU	2	CA	NO (manual curation = prophage region)	withing ORF, surrounded by phage genes.
I-F/CRISPR2, self-taret 6	6963-6934, with: spacer9	UGAAUUUCGGUGGUAUCGGUCAUGAUUUAAUC	2	GG	NO (manual curation = prophage region)	withing ORF, surrounded by phage genes.
	AcrIF17.2	Spacer sequence	Mismatches	PAM?	PHASTER?	Manual curation notes:
NO	NA	NA	NA	NA	NA	NA
