# Supplementary material for: Discovery of multiple anti-CRISPRs highlights anti-defense gene clustering in mobile genetic elements
Source: Nat Commun. 2020 Nov 6;11:5652. doi: 10.1038/s41467-020-19415-3 (PMC7648647; doi:10.1038/s41467-020-19415-3)
Supplement: Supplementary file 5 — Supplementary Data 3 [file 41467_2020_19415_MOESM5_ESM.xlsx]

## Sheet: 3. Cas comparison
	UCBPP-PA14 I-F						Average (all genes)	Average (Interference)		Serratia sp. ATCC 39006 I-E LOQZ01000119.1								Average (all genes)	Average (interference)		P. aeruginosa SMC4386 I-E operon LOQZ00000000.1 contig_119 positions 98,847-107232 bp
	Cas6/Csy4	Csy3	Csy2	Csy1	Cas2/3	Cas1				Cas3e	Cse1/CasA	Cse2/CasB	Cas7e	Cas5e	Cas6e	Cas1e	Cas2e				Cas3e	MLGFSDMDDASRYLWAKSDEGAGHGLLAHLLDVAAVALTVLEHEPRSSRRWAAEALGLPLDGAPRWIATLVGLHDFGKAIAGFQAKWPAGRERDEANGLRFDTRLLKVTDHACASASLLRPLLLEKGDASLLWILHVLQAISAHHGYNFTSADIERVVQRHEPADWCQARRRLFDLYWQLLAPTGQASLEELSQPAVQWLAGLTSVSDWIGSNPEWFPLGERQPAFADYFEDARRRAEAALAAIGWRHYRPLLAELSEVDQLLGRVLGLQQAVEARPLQRIADGLLATAAGPALLLVEAPMGEGKTELALLAHLRLQAANQHRGLYLALPTRATGNALFRRVRTFLEAFAGGDGADVQLVHGGAGQDAQVLHLRGIAGGAGASVASSAWFARRRRALLS…
Accession #	WP_016254196.1	WP_003139222.1	WP_003116910.1	WP_003139224.1	WP_003139227.1	WP_003139228.1				AUH03552.1	AUH03553.1	AUH03554.1	AUH03555.1	AUH03556.1	AUH03557.1	AUH03558.1	AUH03559.1				Cse1/CasA	MTEHYNLLDTPWLPVRLANGEVREMGLLEVFREAERISALAETEPPSLIAQYRLLLAITHRALLLEYGAWKDSGRLRWFREGLPIDVVERYLERWRERFWLFHPQYPFMQVAALASAAETCDKQKPWAQISLASANGNTPVVFDHSYDLAPSAVSADRALCALLGFLQFTPGGLVKTVRDSDKAGALANTAAVVPLADSLAKTLCLALHPASGEAAFDLPAWEREALTIPQLAADPILASGPNDRYTRQSRAVLLLPEEEGCVRWIRFAAGQALADDVQAPDPMASYRPGANNSMVRLSFGEGRVFWRDLPSLLPDSAAAGSKRAAVLDWASNLRSIGADAPSSMLLVAGLASDQAKLLRWRSETVVLPAALLDSEGCANELRRCIRESEDLYGELRKI…
Querry Cover	1	98%	0.9	0.92	0.99	0.98				0.9	0.13	0.56	0.99	0.62	1	0.96	0.97				Cse2/CasB	MSAAEHPFIGHLQRLQNDRGALAVLRRSLGFAPGAYVPAYPYVERFVGAERHAQDAWRLALYLTAGLFASHPGQGRASLAMRFGELMKARNSASIEKRFIALLAADAENLPVYLRQAVSLLAADKLAFDYGALLDDLAHWLDPYLPVARGDAIRQRWARDFYAALANTTDTSIHKD
E-value	5e-64	4e-146	1e-64	9e-89	00:00:00	3e-167				1e-79	0.023	00:54:00	2e-47	2e-12	9e-17	8e-173	2e-51				Cas7e	MNLFIEFHLIQNFAPSNLNRDDTGAPKDAIFGGHRRARVSSQCFKRAIRLTAHEQALVAPEHRGVRTKRLKALLLERLAGRDPAEAEGKIETALAAAGLKLKDDGKTEYLLFLGEAEIAGFAALIEQRWDELGSAAPAGEKKGKKEAKANVPAEVIKQARALLDGGKAVDVALFGRMLADLPEVNQDAACQVAHAISTHRVEREFDYFTAVDDRGGPDESGAGMIGQVEFNSATLYRYAVVDLRKLLGNLQNDGELVLSALEAFTQAMVRAIPSGKQNTFAAHNLPAFVGICLRHAGPLNLANAFEKPVVARADASLSERSVAELARHDQQLASVYGDSRDRWAYLDISGAWPKERGEPAGNLQQLADWLRSQVSSRLGG
Per. Identity	48.66	62.13	37.87	41.49	47.56	65.94	50.6083	47.542		31.19	50	34.38	33.51	33.54	28.57	75.34	72.63	44.895	35.1983		Cas5e	MATLLMRLQGPMQSWGTTSRFDERDTQLEPSKSGVLGLVCAALGRDRSEPLEDLASLRMGVRVDREGIPLRDYQTATGVLVASGKADPRRTVVSPRHYLADAVFLVGLEGRDQALLERIQQALRAPFWPLCLGRKSFVPGSPVWLPEGLSSLALEQALQAWPRLAEAQPGDRGKPLRCLIEDERSGVVRLDQPIAPFAERRFGPRFVRSGVADVPDQTDP
	Pectobacterium atrosepticum SCRI1043 I-F									P. aeruginosa SMC4386 I-E LOQZ00000000.1 contig_119 positions 98847-107232 bp											Cas6e	MYLTRLTLDPRSAQARRDLGDAYEMHRTLSRVFADEQAPASRFLWRLEASGNAWSTPTLLVQAASEGNWSVLQALPGYLLGEPQSKSLALRQWLESDISYRFRLFANPTVTRQGKRYGLVGEEQQLAWLARQGERHGFVVEAALVTFSEVLGSRKGQTRISVLRAAFEGRLRISRPDAFGQALVAGIGPAKAFGCGLLSLARS
	CAG76582.1	CAG76581.1	CAG76580.1	CAG76579.1	CAG76578.1	CAG76577.1															Cas1e	MKDRLSMVFVQYGQIDVRDGAFVVIDQTGVRMHIPVGSVACIMLEPGTRVSHAAVHLASTVGTLLVWVGEAGVRLYASGQPGGARADRLLYQARLALDDELRLKVVRKMYELRFAEPAPARRSVEQLRGIEGARVRETYRLLARQFGVDWRARNYDRRKWDAADVPNRCLSAATSCLYGITEAAVLAAGYAPAVGFIHTGKPLSFVYDIADLFKFDTVVPVAFRIAAKAPSQPERDVRLACRDIFRSSKLLTRIIPTIEEVLAAGGVEPPSAPPESVPPAIPNPEGIGDLGHRTQG
																					Cas2e	MSFLAVVVENVPPRLRGRLAIWLLEVRAGVYIGDVSRRTREMIWQQLSEGYEEGNVVMAWAAANESGYEFQTLGVNRRHPVLFDGLQLVAFQPLDRTTE
	UCBPP-PA14 I-F
	Cas6/Csy4	Csy3	Csy2	Csy1	Cas2/3	Cas1
Accession #	WP_016254196.1	WP_003139222.1	WP_003116910.1	WP_003139224.1	WP_003139227.1	WP_003139228.1				Similarity matrix (% identity interference only)
Querry Cover	100%	0.98	0.9	0.92	0.99	0.99				I-F	Pae	Ssp	Pat		AcrIF16 (6)-Pecto	AcrIF20.2 (13)- Pecto	AcrIF17.2 (s112)-Citro	AcrIF17.1/IF21 (7/8)-Pecto	AcrIF19/20.1 (11/12)-Pecto	AcrIF22 (16)-Pecto	AcrIE9.2 (s63)-Serrat
E-value	6e-65	3e-142	2e-63	2e-89	00:00:00	2e-168				Pae	100	47.27	47.542		47.77	47.66	45.52	47.22	47.46	47.49	46.67
Per. Identity	50.27	61.54	38.87	38.35	47.32	67.08	50.5717	47.27		Ssp	47.27	100	80.286		80.1	80.09	55.77	81.17	80.9	80.1	61.04
	Serratia sp. ATCC 39006 I-F									Pat	47.542	80.286	100		93.85	93.85	93.93	55.97	90.95	93.46	61.19
	AUH03827.1	AUH03828.1	AUH03829.1	AUH03830.1	AUH03831.1	AUH03832.1
	Pectobacterium atrosepticum SCRI1043 I-F									I-E	Pae	Ssp			AcrIF17/E8.1 (22)-Klebs	AcrIF17.1/IF21 (7/8)- Pecto	AcrIF20.2 (13)-Pecto	AcrIF22 (16)-Pecto	AcrIE9.2 (s63)-Klebs	AcrIE9.1 (1.2*)-Klebs
	Cas6/Csy4	Csy3	Csy2	Csy1	Cas2/3	Cas1				Pae	100	35.1983			31.82	36.33	33.31	30.19	31.82	34.41
Accession #	CAG76582.1	CAG76581.1	CAG76580.1	CAG76579.1	CAG76578.1	CAG76577.1				Ssp	35.1983	100			46.43	66.81	67.17	67.17	46.42	45.78
Querry Cover	1	1	0.99	0.99	0.99	1
E-value	6e-112	00:00:00	00:00:00	00:00:00	00:00:00	00:00:00
Per. Identity	75.54	86.35	77.24	81.63	80.67	93.56	82.4983	80.286
	Serratia sp. ATCC 39006 I-F
	AUH03827.1	AUH03828.1	AUH03829.1	AUH03830.1	AUH03831.1	AUH03832.1
AcrIF16	Pectobacterium parmentieri strain IFB5597 IFB5597 (PSZH01000004.1) (I-F)
	Cas6/Csy4	Csy3	Csy2	Csy1	Cas2/3	Cas1
Accession #	RKO74603.1	RKO74604.1	RKO74605.1	RKO74606.1	RKO74607.1	RKO74608.1
Querry Cover	1	0.97	0.91	0.96	0.99	0.98
E-value	2e-59	5e-146	3e-63	9e-96	00:00:00	1e-168
Per. Identity	49.2	62.43	37.58	42.25	47.38	66.56	50.9	47.768
	UCBPP-PA14 I-F
	WP_016254196.1	WP_003139222.1	WP_003116910.1	WP_003139224.1	WP_003139227.1	WP_003139228.1
AcrIF16	Pectobacterium parmentieri strain IFB5597 IFB5597 (PSZH01000004.1) (I-F)								AcrIF18.1*	Klebsiella pneumoniae MGH 35 (KK036965.1) I-E
	Cas6/Csy4	Csy3	Csy2	Csy1	Cas2/3	Cas1				Cas3e	Cse1/CasA	Cse2/CasB	Cas7e	Cas5e	Cas6e	Cas1e	Cas2e
Accession #	RKO74603.1	RKO74604.1	RKO74605.1	RKO74606.1	RKO74607.1	RKO74608.1			Accession #	EWF71508.1	EWF71507.1	EWF71506.1	EWF71505.1	EWF71504.1	EWF71503.1	EWF71502.1	EWF71501.1
Querry Cover	1	1	1	0.99	0.99	1			Querry Cover	0.62	0.29	0.88	0.85	0.97	0.97	0.96	0.97
E-value	8e-133	00:00:00	00:00:00	00:00:00	00:00:00	00:00:00			E-value	6e-64	0.009	3e-05	4e-53	4e-16	9e-18	1e-175	2e-49
Per. Identity	92.93	94.66	95.16	91.61	94.89	96.63	94.3133	93.85	Per. Identity	35.6	27.78	29.09	37.54	31.28	29.65	75.68	70.53	42.1437	31.8233
	Pectobacterium atrosepticum SCRI1043 I-F									P. aeruginosa SMC4386 I-E LOQZ00000000.1 contig_119 positions 98,847-107232 bp
	CAG76582.1	CAG76581.1	CAG76580.1	CAG76579.1	CAG76578.1	CAG76577.1
AcrIF16	Pectobacterium parmentieri strain IFB5597 IFB5597 (PSZH01000004.1) (I-F)								AcrIF18.1*	Klebsiella pneumoniae MGH 35 (KK036965.1) I-E
	Cas6/Csy4	Csy3	Csy2	Csy1	Cas2/3	Cas1				Cas3e	Cse1/CasA	Cse2/CasB	Cas7e	Cas5e	Cas6e	Cas1e	Cas2e
Accession #	RKO74603.1	RKO74604.1	RKO74605.1	RKO74606.1	RKO74607.1	RKO74608.1			Accession #	EWF71508.1	EWF71507.1	EWF71506.1	EWF71505.1	EWF71504.1	EWF71503.1	EWF71502.1	EWF71501.1
Querry Cover	1	1	0.99	1	1	1			Querry Cover	0.99	0.98	0.91	0.99	0.95	0.93	1	1
E-value	4e-113	00:00:00	00:00:00	00:00:00	00:00:00	00:00:00			E-value	00:00:00	3e-177	3e-21	3e-130	1e-61	5e-55	00:00:00	4e-65
Per. Identity	76.09	86.94	76.77	81.08	79.6	93.56	82.34	80.096	Per. Identity	48.73	49.13	34.52	53.98	51.01	41.18	84.31	85.57	56.0537	46.425
	Serratia sp. ATCC 39006 I-F									Serratia sp. ATCC 39006 I-E LOQZ01000119.1
	AUH03827.1	AUH03828.1	AUH03829.1	AUH03830.1	AUH03831.1	AUH03832.1				AUH03552.1	AUH03553.1	AUH03554.1	AUH03555.1	AUH03556.1	AUH03557.1	AUH03558.1	AUH03559.1
AcrIF20.2	Pectobacterium parmentieri strain IFB5441 (CP026980.1) (I-F)								AcrIF17.1 and AcrIF21	Pectobacterium carotovorum strain F164 F164LOC_5 (PJJA01000004.1) (I-E)
	Cas6/Csy4	Csy3	Csy2	Csy1	Cas2/3	Cas1				Cas3e	Cse1/CasA	Cse2/CasB	Cas7e	Cas5e	Cas6e	Cas1e	Cas2e
Accession #	AYH29052.1	AYH29053.1	AYH29054.1	AYH29055.1	AYH29057.1	AYH29058.1			Accession #	PLY38126.1	PLY38130.1	PLY38131.1	PLY38132.1	PLY38133.1	PLY38134.1	PLY38135.1	PLY38136.1
Querry Cover	1	0.97	0.91	0.96	0.99	0.98			Querry Cover	0.93	0.16	0.06	0.99	0.73	1	0.97	0.97
E-value	2e-59	2e-146	2e-63	1e-95	00:00:00	3e-168			E-value	1e-74	0.025	02:02:00	5e-51	5e-12	3e-19	1e-172	4e-51
Per. Identity	49.2	62.43	37.58	41.82	47.29	66.56	50.8133	47.664	Per. Identity	31.09	38.89	53.85	33.5	29.63	31	74.66	71.58	45.525	36.3267
	UCBPP-PA14 I-F									P. aeruginosa SMC4386 I-E LOQZ00000000.1 contig_119 positions 98847-107232 bp
	WP_016254196.1	WP_003139222.1	WP_003116910.1	WP_003139224.1	WP_003139227.1	WP_003139228.1
AcrIF20.2	Pectobacterium parmentieri strain IFB5441 (CP026980.1) (I-F)								AcrIF17.1 and AcrIF21	Pectobacterium carotovorum strain F164 F164LOC_5 (PJJA01000004.1) (I-E)
	Cas6/Csy4	Csy3	Csy2	Csy1	Cas2/3	Cas1				Cas3e	Cse1/CasA	Cse2/CasB	Cas7e	Cas5e	Cas6e	Cas1e	Cas2e
Accession #	AYH29052.1	AYH29053.1	AYH29054.1	AYH29055.1	AYH29057.1	AYH29058.1			Accession #	PLY38126.1	PLY38130.1	PLY38131.1	PLY38132.1	PLY38133.1	PLY38134.1	PLY38135.1	PLY38136.1
Querry Cover	1	1	1	0.98	1	1			Querry Cover	0.98	1	1	1	1	0.94	1	1
E-value	4e-133	00:00:00	00:00:00	00:00:00	00:00:00	00:00:00			E-value	00:00:00	00:00:00	3e-89	00:00:00	3e-115	1e-102	00:00:00	2e-69
Per. Identity	92.93	94.96	94.84	92.03	94.9	96.32	94.33	93.932	Per. Identity	62.78	66.35	58.53	74.65	70.9	67.65	92.13	93.81	73.35	66.81
	Pectobacterium atrosepticum SCRI1043 I-F									Serratia sp. ATCC 39006 I-E LOQZ01000119.1
	CAG76582.1	CAG76581.1	CAG76580.1	CAG76579.1	CAG76578.1	CAG76577.1				AUH03552.1	AUH03553.1	AUH03554.1	AUH03555.1	AUH03556.1	AUH03557.1	AUH03558.1	AUH03559.1
AcrIF20.2	Pectobacterium parmentieri strain IFB5441 (CP026980.1) (I-F)								AcrIF20.2	Pectobacterium parmentieri strain IFB5441 chromosome (CP026980.1) (I-E)
	Cas6/Csy4	Csy3	Csy2	Csy1	Cas2/3	Cas1				Cas3e	Cse1/CasA	Cse2/CasB	Cas7e	Cas5e	Cas6e	Cas1e	Cas2e
Accession #	AYH29052.1	AYH29053.1	AYH29054.1	AYH29055.1	AYH29057.1	AYH29058.1			Accession #	AYH26084.1	AYH26086.1	AYH26087.1	AYH26088.1	AYH26089.1	AYH26090.1	AYH26091.1	AYH26092.1
Querry Cover	1	1	0.99	1	0.99	1			Querry Cover	0.94	0.22	0.3	0.84	0.67	1	0.97	0.97
E-value	2e-113	00:00:00	00:00:00	00:00:00	00:00:00	00:00:00			E-value	3e-75	0.0002	00:26:00	9e-49	8e-12	2e-19	1e-172	5e-50
Per. Identity	76.09	87.24	76.45	81.08	79.58	93.56	82.3333	80.088	Per. Identity	30.59	28.81	44.44	36.45	29.01	30.54	74.66	69.47	42.9963	33.3067
	Serratia sp. ATCC 39006 I-F									P. aeruginosa SMC4386 I-E LOQZ00000000.1 contig_119 positions 98847-107232 bp
	AUH03827.1	AUH03828.1	AUH03829.1	AUH03830.1	AUH03831.1	AUH03832.1
AcrIF17.2	Citrobacter koseri strain FDAARGOS_287 (NZ_CP022073.1) (I-F)								AcrIF20.2	Pectobacterium parmentieri strain IFB5441 chromosome (CP026980.1) (I-E)
	Cas6/Csy4	Csy3	Csy2	Csy1	Cas2/3	Cas1				Cas3e	Cse1/CasA	Cse2/CasB	Cas7e	Cas5e	Cas6e	Cas1e	Cas2e
Accession #	WP_058668950.1	WP_058668949.1	WP_058668948.1	WP_058668947.1	WP_058668946.1	WP_049009757.1			Accession #	AYH26084.1	AYH26086.1	AYH26087.1	AYH26088.1	AYH26089.1	AYH26090.1	AYH26091.1	AYH26092.1
Querry Cover	1	0.97	0.94	0.97	0.99	0.97			Querry Cover	0.98	0.99	1	1	1	0.94	1	1
E-value	5e-52	4e-140	5e-67	1e-76	00:00:00	2e-158			E-value	00:00:00	00:00:00	4e-85	00:00:00	2e-117	2e-102	00:00:00	2e-68
Per. Identity	46.52	59.47	37.85	39.06	44.72	62.26	48.3133	45.524	Per. Identity	63.78	64.63	59.62	75.21	72.13	67.65	92.13	91.75	73.3625	67.17
	UCBPP-PA14 I-F									Serratia sp. ATCC 39006 I-E LOQZ01000119.1
	WP_016254196.1	WP_003139222.1	WP_003116910.1	WP_003139224.1	WP_003139227.1	WP_003139228.1				AUH03552.1	AUH03553.1	AUH03554.1	AUH03555.1	AUH03556.1	AUH03557.1	AUH03558.1	AUH03559.1
AcrIF17.2	Citrobacter koseri strain FDAARGOS_287 (NZ_CP022073.1) (I-F)								AcrIF22*	Pectobacterium parmentieri strain SS90 SS14 (NZ_QESW01000001.1) (I-E)
	Cas6/Csy4	Csy3	Csy2	Csy1	Cas2/3	Cas1				Cas3e	Cse1/CasA	Cse2/CasB	Cas7e	Cas5e	Cas6e	Cas1e	Cas2e
Accession #	WP_058668950.1	WP_058668949.1	WP_058668948.1	WP_058668947.1	WP_058668946.1	WP_049009757.1			Accession #	WP_025919459.1	WP_025919460.1	WP_025919461.1	WP_012822188.1	WP_025919462.1	WP_012822190.1	WP_012822191.1	WP_025919463.1
Querry Cover	1	1	1	0.98	0.99	0.98			Querry Cover	0.94	0.22	0.56	0.84	0.67	1	0.97	0.97
E-value	6e-77	7e-172	9e-115	3e-147	00:00:00	4e-172			E-value	2e-74	0.0002	00:16:00	9e-49	1e-12	2e-19	1e-172	2e-51
Per. Identity	55.98	68.84	50	51.93	53.09	66.98	57.8033	55.968	Per. Identity	30.47	28.81	25.24	36.45	29.63	30.54	74.66	70.53	40.7912	30.19
	Pectobacterium atrosepticum SCRI1043 I-F									P. aeruginosa SMC4386 I-E LOQZ00000000.1 contig_119 positions 98847-107232 bp
	CAG76582.1	CAG76581.1	CAG76580.1	CAG76579.1	CAG76578.1	CAG76577.1
AcrIF17.2	Citrobacter koseri strain FDAARGOS_287 (NZ_CP022073.1) (I-F)								AcrIF22*	Pectobacterium parmentieri strain SS90 SS14 (NZ_QESW01000001.1) (I-E)
	Cas6/Csy4	Csy3	Csy2	Csy1	Cas2/3	Cas1				Cas3e	Cse1/CasA	Cse2/CasB	Cas7e	Cas5e	Cas6e	Cas1e	Cas2e
Accession #	WP_058668950.1	WP_058668949.1	WP_058668948.1	WP_058668947.1	WP_058668946.1	WP_049009757.1			Accession #	WP_025919459.1	WP_025919460.1	WP_025919461.1	WP_012822188.1	WP_025919462.1	WP_012822190.1	WP_012822191.1	WP_025919463.1
Querry Cover	1	1	0.94	0.99	0.99	0.98			Querry Cover	0.98	0.99	1	1	1	0.94	1	1
E-value	2e-76	1e-172	4e-115	3e-152	00:00:00	2e-176			E-value	00:00:00	00:00:00	1e-85	00:00:00	3e-117	2e-102	00:00:00	1e-68
Per. Identity	55.43	69.35	50.85	51.46	51.78	68.73	57.9333	55.774	Per. Identity	63.78	65.01	59.62	75.21	71.72	67.65	92.13	91.75	73.3588	67.165
	Serratia sp. ATCC 39006 I-F									Serratia sp. ATCC 39006 I-E LOQZ01000119.1
	AUH03827.1	AUH03828.1	AUH03829.1	AUH03830.1	AUH03831.1	AUH03832.1				AUH03552.1	AUH03553.1	AUH03554.1	AUH03555.1	AUH03556.1	AUH03557.1	AUH03558.1	AUH03559.1
AcrIF17.1 and AcrIF21	Pectobacterium carotovorum strain F164 F164LOC_5 (PJJA01000005.1) (I-F)								AcrIE8.1	Klebsiella pneumoniae subsp. pneumoniae strain YmcD2 scf7180000000010 (WBVW01000002.1) (I-E)
	Cas6/Csy4	Csy3	Csy2	Csy1	Cas2/3	Cas1				Cas3e	Cse1/CasA	Cse2/CasB	Cas7e	Cas5e	Cas6e	Cas1e	Cas2e
Accession #	PLY37907.1	PLY37906.1	PLY37905.1	PLY37904.1	PLY37903.1	PLY38037.1			Accession #	MQT21289.1	MQT21288.1	MQT21287.1	MQT21286.1	MQT21285.1	MQT21284.1	MQT21283.1	MQT21282.1
Querry Cover	1	0.97	0.89	0.95	0.99	0.98			Querry Cover	0.62	0.29	0.88	0.85	0.97	0.97	0.96	0.97
E-value	7e-57	1e-146	3e-62	1e-90	00:00:00	1e-167			E-value	6e-64	0.009	3e-05	4e-53	4e-16	9e-18	1e-175	2e-49
Per. Identity	47.59	62.43	37.95	40.52	47.61	66.98	50.5133	47.22	Per. Identity	35.6	27.78	29.09	37.54	31.28	29.65	75.68	70.53	42.1437	31.8233
	UCBPP-PA14 I-F									P. aeruginosa SMC4386 I-E LOQZ00000000.1 contig_119 positions 98847-107232 bp
	WP_016254196.1	WP_003139222.1	WP_003116910.1	WP_003139224.1	WP_003139227.1	WP_003139228.1
AcrIF17.1 and AcrIF21	Pectobacterium carotovorum strain F164 F164LOC_5 (PJJA01000005.1) (I-F)								AcrIE8.1	Klebsiella pneumoniae subsp. pneumoniae strain YmcD2 scf7180000000010 (WBVW01000002.1) (I-E)
	Cas6/Csy4	Csy3	Csy2	Csy1	Cas2/3	Cas1				Cas3e	Cse1/CasA	Cse2/CasB	Cas7e	Cas5e	Cas6e	Cas1e	Cas2e
Accession #	PLY37907.1	PLY37906.1	PLY37905.1	PLY37904.1	PLY37903.1	PLY38037.1			Accession #	MQT21289.1	MQT21288.1	MQT21287.1	MQT21286.1	MQT21285.1	MQT21284.1	MQT21283.1	MQT21282.1
Querry Cover	1	1	0.99	0.99	0.99	1			Querry Cover	0.99	0.98	0.91	0.99	0.95	0.93	1	1
E-value	7e-133	00:00:00	00:00:00	00:00:00	00:00:00	00:00:00			E-value	00:00:00	3e-177	3e-21	3e-130	1e-61	5e-55	00:00:00	4e-65
Per. Identity	91.85	94.07	89	90.7	88.88	97.55	92.0083	90.9	Per. Identity	48.73	49.13	34.52	53.98	51.01	41.18	84.31	85.57	56.0537	46.425
	Pectobacterium atrosepticum SCRI1043 I-F									Serratia sp. ATCC 39006 I-E LOQZ01000119.1
	CAG76582.1	CAG76581.1	CAG76580.1	CAG76579.1	CAG76578.1	CAG76577.1				AUH03552.1	AUH03553.1	AUH03554.1	AUH03555.1	AUH03556.1	AUH03557.1	AUH03558.1	AUH03559.1
AcrIF17.1 and AcrIF21	Pectobacterium carotovorum strain F164 F164LOC_5 (PJJA01000005.1) (I-F)								AcrIE8.2'	Klebsiella michiganensis E718 chromosome (CP003683.1) (I-E)
	Cas6/Csy4	Csy3	Csy2	Csy1	Cas2/3	Cas1			(complete operon with same array in K. michiganesis)	Cas3e	Cse1/CasA	Cse2/CasB	Cas7e	Cas5e	Cas6e	Cas1e	Cas2e
Accession #	PLY37907.1	PLY37906.1	PLY37905.1	PLY37904.1	PLY37903.1	PLY38037.1			Accession #	AFN33912.1	AFN33911.1	AFN29816.1	AFN33910.1	AFN33909.1	AFN33908.1	AFN33907.1	AFN33906.1
Querry Cover	1	1	1	1	1	1			Querry Cover	0.89	0.3	0.9	0.92	0.93	0.97	1	0.97
E-value	4e-115	00:00:00	00:00:00	00:00:00	00:00:00	00:00:00			E-value	1e-73	00:13:00	1e-06	1e-53	2e-18	2e-17	3e-172	2e-48
Per. Identity	78.26	86.65	78.46	81.76	80.71	93.87	83.285	81.168	Per. Identity	30.66	46.67	30.68	35.57	32.08	30.8	75.86	68.42	43.8425	34.41
	Serratia sp. ATCC 39006 I-F									P. aeruginosa SMC4386 I-E LOQZ00000000.1 contig_119 positions 98847-107232 bp
	AUH03827.1	AUH03828.1	AUH03829.1	AUH03830.1	AUH03831.1	AUH03832.1
AcrIF19 and AcrIF20.1	Pectobacterium carotovorum strain S1.16.01.3K contig_17 (NZ_QZDG01000017.1) (I-F)								AcrIE8.2 '	Klebsiella michiganensis E718 chromosome (CP003683.1) (I-E)
	Cas6/Csy4	Csy3	Csy2	Csy1	Cas2/3	Cas1			(complete operon with same array in K. michiganesis)	Cas3e	Cse1/CasA	Cse2/CasB	Cas7e	Cas5e	Cas6e	Cas1e	Cas2e
Accession #	WP_052902943.1	WP_119872005.1	WP_119872006.1	WP_119872007.1	WP_119872008.1	WP_119872009.1			Accession #	AFN33912.1	AFN33911.1	AFN29816.1	AFN33910.1	AFN33909.1	AFN33908.1	AFN33907.1	AFN33906.1
Querry Cover	1	0.97	0.89	0.97	0.99	0.98			Querry Cover	0.96	0.99	0.98	0.99	0.95	0.94	1	1
E-value	3e-58	5e-145	2e-64	2e-92	00:00:00	1e-167			E-value	00:00:00	7e-158	3e-22	2e-132	2e-62	5e-51	1e-180	1e-62
Per. Identity	49.2	62.13	38.21	39.91	47.84	66.88	50.695	47.458	Per. Identity	49.72	46.65	33.33	54.67	51.45	38.83	85.86	83.51	55.5025	45.775
	UCBPP-PA14 I-F									Serratia sp. ATCC 39006 I-E LOQZ01000119.1
	WP_016254196.1	WP_003139222.1	WP_003116910.1	WP_003139224.1	WP_003139227.1	WP_003139228.1				AUH03552.1	AUH03553.1	AUH03554.1	AUH03555.1	AUH03556.1	AUH03557.1	AUH03558.1	AUH03559.1
AcrIF19 and AcrIF20.1	Pectobacterium carotovorum strain S1.16.01.3K contig_17 (NZ_QZDG01000017.1) (I-F)
	Cas6/Csy4	Csy3	Csy2	Csy1	Cas2/3	Cas1
Accession #	WP_052902943.1	WP_119872005.1	WP_119872006.1	WP_119872007.1	WP_119872008.1	WP_119872009.1
Querry Cover	1	1	0.99	0.98	1	1
E-value	1e-132	00:00:00	00:00:00	00:00:00	00:00:00	00:00:00
Per. Identity	91.85	93.47	89.97	91.57	87.91	97.85	92.1033	90.954
	Pectobacterium atrosepticum SCRI1043 I-F
	CAG76582.1	CAG76581.1	CAG76580.1	CAG76579.1	CAG76578.1	CAG76577.1
AcrIF19 and AcrIF20.1	Pectobacterium carotovorum strain S1.16.01.3K contig_17 (NZ_QZDG01000017.1) (I-F)
	Cas6/Csy4	Csy3	Csy2	Csy1	Cas2/3	Cas1
Accession #	WP_052902943.1	WP_119872005.1	WP_119872006.1	WP_119872007.1	WP_119872008.1	WP_119872009.1
Querry Cover	1	1	1	1	0.99	1
E-value	7e-115	00:00:00	00:00:00	00:00:00	00:00:00	00:00:00
Per. Identity	78.26	87.2	78.14	80.86	80.05	94.17	83.1133	80.902
	Serratia sp. ATCC 39006 I-F
	AUH03827.1	AUH03828.1	AUH03829.1	AUH03830.1	AUH03831.1	AUH03832.1
AcrIF22*	Pectobacterium parmentieri strain SS90 SS14 (NZ_QESW01000014.1) (I-F)
	Cas6/Csy4	Csy3	Csy2	Csy1	Cas2/3	Cas1
Accession #	WP_014701304.1	WP_015731169.1	WP_025919356.1	WP_025919357.1	WP_025919358.1	WP_025919359.1
Querry Cover	1	0.97	0.91	0.96	0.99	0.98
E-value	2e-59	2e-146	1e-62	4e-95	00:00:00	8e-168
Per. Identity	49.2	62.43	37.25	41.18	47.38	66.25	50.615	47.488
	UCBPP-PA14 I-F
	WP_016254196.1	WP_003139222.1	WP_003116910.1	WP_003139224.1	WP_003139227.1	WP_003139228.1
AcrIF22*	Pectobacterium parmentieri strain SS90 SS14 (NZ_QESW01000014.1) (I-F)
	Cas6/Csy4	Csy3	Csy2	Csy1	Cas2/3	Cas1
Accession #	WP_014701304.1	WP_015731169.1	WP_025919356.1	WP_025919357.1	WP_025919358.1	WP_025919359.1
Querry Cover	1	1	1	0.99	0.99	1
E-value	4e-133	00:00:00	00:00:00	00:00:00	00:00:00	00:00:00
Per. Identity	92.93	94.96	94.52	90.02	94.89	96.32	93.94	93.464
	Pectobacterium atrosepticum SCRI1043 I-F
	CAG76582.1	CAG76581.1	CAG76580.1	CAG76579.1	CAG76578.1	CAG76577.1
AcrIF22*	Pectobacterium parmentieri strain SS90 SS14 (NZ_QESW01000014.1) (I-F)
	Cas6/Csy4	Csy3	Csy2	Csy1	Cas2/3	Cas1
Accession #	WP_014701304.1	WP_015731169.1	WP_025919356.1	WP_025919357.1	WP_025919358.1	WP_025919359.1
Querry Cover	1	1	0.99	1	1	1
E-value	2e-113	00:00:00	00:00:00	00:00:00	00:00:00	00:00:00
Per. Identity	76.09	87.24	76.13	81.53	79.51	93.25	82.2917	80.1
	Serratia sp. ATCC 39006 I-F
	AUH03827.1	AUH03828.1	AUH03829.1	AUH03830.1	AUH03831.1	AUH03832.1
AcrIE8.1	Serratia marcescens strain 1145_SMAR 18_51046_864214 (NZ_JWBL01000004.1) (I-F)
	Cas6/Csy4	Csy3	Csy2	Csy1	Cas2/3	Cas1
Accession #	WP_049269656.1	WP_049269653.1	WP_049269652.1	WP_049198327.1	WP_049269648.1	WP_148981440.1
Querry Cover	1	1	0.91	0.95	0.99	0.96
E-value	4e-56	8e-142	3e-66	1e-83	00:00:00	1e-180
Per. Identity	48.66	58.6	39.35	38.69	48.04	72.01	50.8917	46.668
	UCBPP-PA14 I-F
	WP_016254196.1	WP_003139222.1	WP_003116910.1	WP_003139224.1	WP_003139227.1	WP_003139228.1
AcrIE8.1	Serratia marcescens strain 1145_SMAR 18_51046_864214 (NZ_JWBL01000004.1) (I-F)
	Cas6/Csy4	Csy3	Csy2	Csy1	Cas2/3	Cas1
Accession #	WP_049269656.1	WP_049269653.1	WP_049269652.1	WP_049198327.1	WP_049269648.1	WP_148981440.1
Querry Cover	1	0.99	0.93	0.99	1	0.97
E-value	5e-81	1e-179	7e-129	6e-168	00:00:00	00:00:00
Per. Identity	59.24	72.16	59.14	56.98	58.43	78.5	64.075	61.19
	Pectobacterium atrosepticum SCRI1043 I-F
	CAG76582.1	CAG76581.1	CAG76580.1	CAG76579.1	CAG76578.1	CAG76577.1
AcrIE8.1	Serratia marcescens strain 1145_SMAR 18_51046_864214 (NZ_JWBL01000004.1) (I-F)
	Cas6/Csy4	Csy3	Csy2	Csy1	Cas2/3	Cas1
Accession #	WP_049269656.1	WP_049269653.1	WP_049269652.1	WP_049198327.1	WP_049269648.1	WP_148981440.1
Querry Cover	1	1	0.96	0.99	0.99	0.97
E-value	7e-85	00:00:00	2e-128	4e-173	00:00:00	00:00:00
Per. Identity	61.96	73.51	55.77	55.61	58.37	78.5	63.9533	61.044
	Serratia sp. ATCC 39006 I-F
	AUH03827.1	AUH03828.1	AUH03829.1	AUH03830.1	AUH03831.1	AUH03832.1
