# Supplementary material for: Discovery of multiple anti-CRISPRs highlights anti-defense gene clustering in mobile genetic elements
Source: Nat Commun. 2020 Nov 6;11:5652. doi: 10.1038/s41467-020-19415-3 (PMC7648647; doi:10.1038/s41467-020-19415-3)
Supplement: Supplementary file 6 — Supplementary Data 4 [file 41467_2020_19415_MOESM6_ESM.xlsx]

## Sheet: 4.aa Acr homologs + MGE context
AcrIF18*	Genomic context	Marker gene in vicinity of Acr + other comments				Phage	Plasmid/ICE	Unclear
>WP_049300010.1 hypothetical protein [Serratia marcescens]						5	0	2	7
MTTIKAAYISKDQNWNDGTTTYWFDVNGETFGVVHGGESWNAKVVDCDGAPSDQYTVDQFNITEDMIAE	Prophage	Prophage CP4-57 integrase, ParB/RepB/Spo0J family partition protein
>WP_060431798.1 hypothetical protein [Serratia marcescens]
MTTIKATYISKDQNWNDGTTTYWFDVNGETFGVVHGGESWNAKVVDCDGAPSDQYTVDQFNVTEEMIAE	Prophage	phage tail tape measure protein
>WP_142590534.1 hypothetical protein [Serratia marcescens]
MTTIKATYISKDQNWNDGTTTYWFDVNGETFGVVHGGESWNAKVVDCDGAPSDQYTVGQFNVTEEMIAE	Prophage	terminase large subunit, antitermination protein
>WP_049269866.1 MULTISPECIES: hypothetical protein [Enterobacterales]
MTTIKATYISKDQNWNDGTTTYWFDVNGETFGVVHGGESWNSKVVDCDGTPSDQYTVDQFNVTKEMIAE	Prophage	phage portal protein
>WP_123803248.1 hypothetical protein [Pantoea sp. RIT388]
MSKINANFTGKDQNWSDGTTVYWFEVNGEAYGVVHSGESWNSKVVDSTGNPTDRYSVEEFNITDKMIAE	Unclear	Short contig.
>WP_147195988.1 hypothetical protein [Pantoea sp. CCBC3-3-1]
MTTINATYTSKDENFPDGATVYWFDVDSESYGVVIDKDGNSQVVDCDGTPTSDFTVDQFEITNEKISE	Prophage	phage terminase large subunit
>HBT56724.1 hypothetical protein [Pseudomonas sp.]
MRTIEFIEKEQDWQNEATRYWFNVDGEEYAVVESGPSSLSTIIDKDGDDVYDRALEAELKASLVVTDEMRAE	Unclear	Short contig.
AcrIF22*						Phage	Plasmid/ICE	Unclear
>WP_109463511.1 hypothetical protein [Pectobacterium parmentieri]						7	1	1	9
MSKKFLEIVGNASTSATFNGKLIGHNVNASAYEKDGEIIIHLETNGSRWKSSPEVRMTKEEYDSFCEKQSRPLFVRGIEL	Prophage	antitermination protein
FGAEALLS
>WP_127087936.1 hypothetical protein [Pectobacterium parmentieri]
MSKKFLEIVGNASTSATFNGKLIGHNVNAYEKDGEIIIHLETNGSRWKSSPEVRMTKEEYDSFCEKQSRPLFVRGIELFG	Prophage	PBSX family phage terminase large subunit
ADVLLS
>WP_094433455.1 hypothetical protein [Pectobacterium carotovorum]
MSKKFLEIVGNASTSATFNGKLIGHNVNAAAYEEDGDIIIHLETNGSRWKSSPEVRMTKDEYEFFCEKQSRPLFVRGIEL	Prophage	phage terminase large subunit
FGAEVMLS
>WP_137742577.1 hypothetical protein [Pectobacterium polonicum]
MKKFLENVGNASTSVSFNGKHIGYNVNAVAYSDGDKIIIDLETNGAKWRQAQSVVMTQDEYEEFCQPQGRQLFIRGIELF	Prophage	Holin, NinG, lysozyme
HGAEVMLGGSNE
>WP_044209706.1 hypothetical protein [Pectobacterium carotovorum]
MKNFLENVGNASTSVSFNGKHIGYNVNAVAYSNGDKIIIDLETNGAKWRQAQSVVMTQDEYEEFCQPHGRQLFIRGIELF	Unclear	Short contig.
HGAEVMLGGSNE
>WP_009113098.1 MULTISPECIES: hypothetical protein [Brenneria]
MKKFLEIVGNASTSVELKGRYIGHNVNAVAYVDGDNITIQLESNGSRVRGVSAITMSKEEYEDFRQPQSRKLFVRGIEMF	Prophage	phage terminase large subunit
GAEVRL
>WP_099843335.1 hypothetical protein [Raoultella ornithinolytica]
MSKMKFIENVGSSSTTAHLGTKKLGHDVNAAAYECDGKIVIKLESNGVPVKGVSHIEMTREQYDEFCLPQARKLFVRGIE	Prophage	phage terminase large subunit family protein
LFGASTIFGE
>WP_131138858.1 hypothetical protein [Klebsiella pneumoniae]
MSKMKFIENVGFCSTTAHLGTKKLGHDVNAAAYECDGKIVIKLESNGAPVKGVSHIEMTREQYDEFCLPQARKLFVRGIE	Plasmid	conjugation system SOS inhibitor PsiB, conjugal transfer protein TrbJ, antirestriction protein
LFGASTIFGE
>WP_132926659.1 hypothetical protein [Sodalis sp. 159R]
MKFIEIVGNASTTAFRNGKNLGHNVNVSAYENGDNIMLYVESNGSRVNQIRGKSLSRAEYEDFCEQNRRNLSIHALNSMG	Prophage	phage major capsid protein
CTTVFNDVE
AcrIF20						Phage	Plasmid/ICE	Unclear
>WP_121268706.1 hypothetical protein [Pectobacterium parmentieri]						3	0	0	3
MTKAEIFKSAWTDAHYCASVMGGKAKEYFAECLKKSHMLNRINGASFKQKEYAVDVAYKAISVLAEGACQAIIANKDAYA	Prophage	phage terminase large subunit
SAAYLAIAKINKMTSAKQILDSLLNVNFHKGFQLKEWHSKN
>WP_119870655.1 hypothetical protein [Pectobacterium carotovorum]
MTKSEIFKFAWVDAHYLATTLGGNAVEYFAECLKKSHMINRTTAVSFEQKEYAVDVAYAAITILADGAVLARAAGKNGYA	Prophage	terminase small subunit
DAAMIAIAKIKQMKIARQILDSLIGVNFRKGSDLKLWLSSN
>WP_033576137.1 hypothetical protein [Dickeya chrysanthemi]
MTKSDIFKMAWTMAHAARMNHGGKSRQYISSCLKKAYIIARINAASWKQKKYAADLATNALFVLNHGIRVAVDAGATAFA	Prophage	phage terminase large subunit
NAAKEAICKINKMKNARQIIDSLKDVNFHKGSQLKEWHTKN
AcrIF19						Phage	Plasmid/ICE	Unclear
>WP_119870654.1 hypothetical protein [Pectobacterium carotovorum]						3	1	0	4
MKPLHTMNYDNNQMSLVYESYDEYGFEYSVKLKISVRDYRGIDVSAFNAFPEWEDTLRMRDRVMSVEEIENAMISRYKSL	Prophage	phage terminase large subunit
FIAPPDCTYEFDI
>WP_121304167.1 hypothetical protein [Pectobacterium parmentieri]
MKIIKSIQHDNNTLNLVYENYDEYGFEYAVILDKEVTDWRGMSIKSFNAFADTDEALAMRDGTLSAEFIANSMISQYKNL	Prophage	terminase
FIKKDAADYDFDI
>WP_121268704.1 hypothetical protein [Pectobacterium parmentieri]
MKIIKSIQHDNNTLNLVYENYDEYGFEYAVILDKEVTDWLGMSIKSFNAFADTDEALAMRDGTLSAEFIANSMISQYKNL	Prophage	phage terminase large subunit
FIKKDAADYDYDFDI
>RLM24765.1 hypothetical protein BIY29_08600 [Brenneria alni]
MAIITIEHKGNVLELVDDINEYGVAYYVKLEKSVVAANGKTVSSVGYNGDVMAVFNRTDSEDVIKKNMLS	ICE	conjugative transfer ATPase, integrating conjugative element protein
SYENLFISTLWVEPEFNDDDE
AcrIF21						Phage	Plasmid/ICE	Unclear
>WP_102117862.1 hypothetical protein [Pectobacterium carotovorum]						2	0	1	3
MTSIKTIEYKGNTLTLQKDSDADCISYEILLRDPIKHWVGRDVQILNIDSSTSVDVFYKKFSDSELASMMQREYDDCFPL
QVTATLESVIEAGDINTKWFVVNDETGALSGKYGSVYTESGWYICNESGEKIENKLTENQISSIRVAMDRGDTATYSWEF	Unclear	cannot retreive genome
DD
>WP_137741918.1 hypothetical protein [Pectobacterium polonicum]
MTSIKTIEYKGNTLTLQKDRDADCISYEILLRDPVKHWVGRDVQILTIDSSTSVDVFYKKFSDSELASMMQREYDDCFPL	Prophage	phage replication protein
QVTATLESVIEAGDINTKWFVVNDETGALSGKYGSVYTESGWYICNESGEKIENKLTENQISSIRVAMDRGDTATYSWEF
DD
>WP_121313258.1 hypothetical protein [Pectobacterium parmentieri]
MTSIKTIEYKGNTLTLQKDLDADCISYEILLRDPIKLWVGRDASVLNIDTSTSVDIFDQKFNDSELESMMKEQYDDRLPL	Prophage	phage tail protein
HVTATLESVIEAGDINTKWFVVNDEAGALSGKYGSVYTESGWFICDANGDKIENKLTETQVGLLRKAMDRGDTALYEWEF
DY
AcrIF17						Phage	Plasmid/ICE	Unclear
>WP_102117861.1 hypothetical protein [Pectobacterium carotovorum]						7	9	4	20
MFSEIKFSSLSDHALAELIKMAMEEFQQRLIKPGVNTIKTVDVEPVVLHAPSDNEMVFINNCLKKRRAGEYIHASMKDKY	Unclear	Cannot retreive genome
RDLTRKYPQWFSVKAYPDDLRGSVSKHYVDYFTKKE
>WP_137741919.1 hypothetical protein [Pectobacterium polonicum]
MFSEIKFSSLSDHALAELIKMAMEEFQQRLIKPGVNTIKTVDVEPVVLYAPSDNEMVFINNCLKKRRAGEYIHASMKDKY	Prophage	phage replication protein
RDLTRKYPQWFSVKAYPDDLRGSVSKHYVDYFTKKE
>WP_119870653.1 hypothetical protein [Pectobacterium carotovorum]
MKKISKEISIESLSDHALADLIKMAMDEFQRRLGTASINTVKSVDIEPVVLHAPSDSEVTFINNCLRKLREGNYIHASMK	Prophage	phage terminase large subunit
DTWREKARKYPSWFSAKGYPDDLRGSASKHYVDYFTEKE
>WP_039476511.1 hypothetical protein [Pectobacterium carotovorum]
MKKEVKTAIHIEGLSDHALAELIKMAMDEFQRRLGTASINTVKSIDIEPVVIHAPSDNDMVFINNCLKRRRSNNYIIASM	unclear	Short contig.
KTKYRELAVKYPQWFSAKGYPDSLRGSTSKHYVDYLTKNE
>WP_102119459.1 hypothetical protein [Pectobacterium carotovorum]
MKTAVKTAIHIEGLSDHALAELIKTAMNEFQRRLGTASINTVKSIDIEPVVIHAPSDNDMVFINNCLKRRRSNNYILASM	unclear	cannot retreive genome
KNKYRELAVKYPQWFSAKGYPDSLRGSTSKHYADYFTKNE
>WP_121268702.1 hypothetical protein [Pectobacterium parmentieri]
MFREIKFSSLSDHALAELIKAAMDEFQQRLLKSGVNTIKTVDIEPTVLHAPSDGEMVFINNCLKMRRGSTSKHYVDFFTK	Prophage	phage terminase large subunit
KE
>WP_033576139.1 hypothetical protein [Dickeya chrysanthemi]
METIRTIESIQIKKFSDHALAELIKMAMTEWQERLESPKVVTVKHSEQVVDIVDVPPDSVLVFINNCIKKVNKGEYIHAE	Prophage	phage terminase large subunit
MKDRWHELSKKYPKFFENRMYPDSLRGSDIKKYSSYFVDKEK
>WP_141174045.1 MULTISPECIES: hypothetical protein [Serratia]
MGNNVFTIKHEYSNIDFSALSDSELTELITRAMTEFQNRLDKPVFETRREERKVVYSPSSRQLTFIEKCLSGGYVHASMK	Prophage	phage integrase family protein
DEYKALAKEFSEWFRSKGYPTDLRGSDFERWKRYYQK
>WP_148666840.1 hypothetical protein [Serratia marcescens]
MKGSVFTIKHEYSNIDFSALTDSELSELIKRAMTEFQNRLNKPVFENRREERKVVYSPSAQQLTFIEKCLSGGYVHASMK	Plasmid	type IV conjugative transfer system pilin TraA
DEYKALAKEFSEWFRSKGYPTDLRGSDFERWKRYYQK
>TXE56941.1 hypothetical protein FOT58_19425 [Serratia nematodiphila]
MGKNVFTIKHEYSNIDFSALTDSELTELIKRAMTEFQNRLNNPVFENRRAERKVVYSPSARQLTFIEKCLSGGYVHASMK	Plasmid	type-F conjugative transfer system secretin TraK
DEYKALAKEFSEWFTSKGYPTDLRGSDFERWKRYYQK
>WP_125460862.1 MULTISPECIES: hypothetical protein [Serratia]
MGKNVFTIKHEYSNIDFSALTDSELTELIKRAMTEFQNRLNNPVFENRREERKVIYSPSARQLTFIEKCLSGGYVHASMK	Plasmid	plasmid transfer ATPase TraJ
DEYKALAKEFSEWFTSKGYPTDLRGSDFERWKRYYQK
>WP_144302053.1 hypothetical protein [Serratia marcescens]
MGKNVFTIKHEYSNIDFSALTDSELTELIKRAMTEFQNRLNNPVFENRREERKVVYSPSARQLTFIEKCLSGGYVHASMK	Plasmid	type-F conjugative transfer system mating-pair stabilization protein TraN
DEYKALAKEFSEWFTSKGYPTDLRGSDFERWKRYYQK
>WP_142076356.1 hypothetical protein [Serratia marcescens]
MGKNVFTIKHEYSNIDFSALTDSELTELIKRAMTEFQNRLNNPVFENRREERKVVYSPSARQLTFIEKCLSGGYVHASMK	Plasmid	conjugal transfer protein TrbI
DEYKALAKEFSEWFTSKGYPTALRGSDFERWKRYYQK
>WP_132348994.1 hypothetical protein [Photorhabdus sp. MEX47-22]
MFKESKEFIEIDITKASSDELLSLIYIASTELRNRLKQPAVVRVVESKPIVTAPPQHEERFIRNCLKKSYVHASMKDDYK	Plasmid	shufflon system plasmid conjugative transfer pilus tip adhesin PilV
NFAKKYPEWFEINKLPTDLRGSELKKYREYYSDDE
>WP_101080167.1 hypothetical protein [Rahnella sp. AA]
MKNNLDAAALDISSLATLQLFELNAAVMQELQRRMSQPKIESQPEEIQKVVFAPKAFEVTFINNTLREAKKGYVTANIKD	Plasmid	ParB/RepB/Spo0J family plasmid partition protein
QYKELHKRYPEWFQLNHYPSDLRGRDFREWNTYYSK
>WP_060816021.1 MULTISPECIES: hypothetical protein [Enterobacteriaceae]
MTELDLRKLSKKALLQLISEAANELHRRESSSSFVEPAAAEETALSPGQADLVFINNCLNASDYVHADAKDRYKQLASKY	Prophage	phage replication protein
SAWFAYKGYPRDLRGSDLKKWKQYFRPNTREQ
>WP_106742580.1 hypothetical protein [Pseudomonas mendocina]
MINLAELSDSELAAHISAAMAEFQRRLNTPKPVEHNAAAPAPEAPIAKPKRPVKTPAEADQRFVRACLRLLRSQGYIKAA	Prophage	tape measure protein
DKDRYREIVKKHPRWTKINGYPDTLRGSTANHWLDFNNPLDDK
>PQQ37224.1 hypothetical protein C6H68_14190 [Photorhabdus luminescens]
MPKSPAAQKKPPRKSIKIIAPRESKERFIRSCLGKEYVHADMKNKYQDIAKKYPEWFECNELPLDLRGSEYKRYREYRC	Plasmid	plasmid transfer ATPase TraJ
>WP_126130178.1 hypothetical protein [Pseudomonas aeruginosa]
MLIDLASISDAGLAELIAQASQELHRRLVEQGPQIVRVPAPAAKVVIDEPPADDKDHALQVKAMLKEGHYIKAAERSRIK	Plasmid	type IV conjugative transfer system coupling protein TraD
EIADKYPAWIRMQQLPTGAGTGEWREAQRFHSTVRARER
>SPD76035.1 hypothetical protein PITCH_A80030 [uncultured Desulfobacterium sp.]
MKQDPMNQTEGIDEDSLKQNEEFLKHHKELNLTEHIYCAEAIERIEAHCGCKVICNPNFSGISFFVENHYYQAAQDILCK	uncelar
LYEEEKKEIERKNRREIKKAQAVEKLRKKLEDALARCDHPTDEEIRFAEDCLKTLKLKDYVPQDDAERYRHICERYSEYF
RLLSWPEDVRGHAAKTYLNSTLLKNV
AcrIF16						Phage	Plasmid/ICE	Unclear
>WP_121296237.1 hypothetical protein [Pectobacterium parmentieri]						24	4	3	31
MSLSDKKEQKEAYLDALRIAPLDRGVLKRIHAVNDNTLDKWLYVADRYPTFRACWELWMFQRKRRVLISRKLHVLINRST	Prophage	terminase small subunit
NRTIEAFEKTYPPEERVVGKSYRDLVTEKGERSANMYIINGEVVGAKDASILLGYSSYNTLYAKMKRLGIQPGDDISHLK
PEKRGRKKECS
>WP_121268700.1 hypothetical protein [Pectobacterium parmentieri]
MSINEKKERKAAYLDALRVSPASREDLKSLHIINDNILDKWLYVPDRAPTFRACWELWMYQRRRKVLISRKLHVLINRSI	Prophage	phage terminase large subunit
TRVRESLKEKSSSVNPSVSYPGLLTKKQERSSNMYLINEALFNVPDASKSLGYSDSSSLYAKINRLGIQPGDDISHLKPE
KRGRKKKCD
>PLY37346.1 hypothetical protein F164LOC_10175 [Pectobacterium carotovorum]
MSMNEKKERKAAYLDALRVSPVSRGELKSLHVVNDNVLDKWLYAPDRSPTFRACWELWMYQRRRKVLISRKLHVLINRSI	Prophage	phage portal protein
TRVRESFKEKNGSINPSASHSSLLTEKQERSSNMYLINEELFNVPDASRHLGYLDSSSLYAKINRLGIQPGDDISKLKPD
SRGRKKNATN
>WP_146003394.1 hypothetical protein [Pectobacterium carotovorum]
MNEKKERKAAYLDALRVSPVSRGELKSLHVVNDNVLDKWLYAPDRSPTFRACWELWMYQRRRKVLISRKLHVLINRSITR	Unclear	Cannot retreive genome
VRESFKEKNGSINPSASHSSLLTEKQERSSNMYLINEELFNVPDASRHLGYLDSSSLYAKINRLGIQPGDDISKLKPDSR
GRKKNATN
>WP_049556455.1 hypothetical protein [Yersinia kristensenii]
MSIEEKKECKAAYLDALSISPVDRATLKTLHVVNDNTLDKWLYVADRYPTFRACWELWMFLRKRRLPVSKNLNRLIQRSV	Prophage	tape measure protein
TRANAASASLGRPLSDNGEVLASKGWIRSTNTYLYKDKHVRLADVWQELGYKSETQLRSKVWQSKIKPSDDISHLIASTS
VRSRPLKKYTYRGTEFTLPELSRHTGLSEATIKNRIVAAKIKGTDISKADFDKYSAGGPPRRLTDAKEKQ
>WP_092880192.1 hypothetical protein [Izhakiella capsodis]
MSKKDNEEQKLAYVEALKLADVSRDMLKVLHKVNDNTLDKWLYVPDRYPPFRACWELWMYIRRRREAVARPLQTLIHRSI	Unclear	Short contig.
TRADDASKKAGPVDKKKKIHNVEGKWSRDNFPIRTYLVNGKLLSIKEAGDELGYPRDKRGMSNLYFRLRREGINPGSDIT
DLKYKPRGGSQKKKLKK
>WP_109463513.1 hypothetical protein [Pectobacterium parmentieri]
MKDERQRRKEAYIDAVAISYIAPAELKVLHSVSENVIDKYLYVADRYPTFQACYELWIYLNKQSLTVPNNLRKLIGSCDE	Prophage	antitermination protein
KAEAAIKKKSAQ
>WP_101080168.1 hypothetical protein [Rahnella sp. AA]
MRLIALKNQKQAYLDAVGFHRLPHAKLLQLHAINQVILDKWLYVPDRYPSFKACWEMYMYLDRMELHIPLTLQRLISEPV	Plasmid	ParB/RepB/Spo0J family plasmid partition protein
NHIEHVAHADLNVAEVHPESR
>YP_004327369.1 hypothetical protein ErPhphiEt88_gp66 [Erwinia phage phiEt88]
MKRNKLKIAYISAVKESKIPKATLIALHDVNENILDKWLYVKDRYPDFQACWELHLFIKQNDLSESKILNSIIQESIDRV	Phage	phage replication protein O
QFASPEPIKISIISESNEILLREMEKRKPQPFKPSSQEPNGRERFYIFEGKHATTSELAKYFNKDPQSIRYYARKNKLRS
GDKIDGIRNYFEVEVNPYTYSIKGKQYTKREIALVFNRHYQTIHSYITKHNIKPGESVDNILKPRKEHFYIYNGVSLTIN
EISAMKQMRYETVHYRIKTNKKKPGDNVTDIIDKPLGRGITSKNR
>WP_088412289.1 hypothetical protein [Vibrio cholerae]
MTESNKNIYISVLEQYPLDAGILSRLHCVSSDEIGKWLDKNSVYSPDFSALYELYMLIQRLDLSVPHVLLRRVLRSQNRV	Plasmid	conjugative transfer ATPase
VDLVESLHENPVTKGQISKQRRTRTKRAVYYYGNKPLYVREIAKELGLDISRSTIIAKIRAAGLKVGDSIDHVDFSRKRS
SN
>TBM41336.1 hypothetical protein EYB64_12235 [Vibrio cholerae]
MTESNKNIYISVIEQYPLDAGILSRLHCVSSDEIGKWLDKNSVYSPDFSALYELYMLIQRLDLSVPHVLLRRVLRSQNRV	Plasmid	conjugative transfer ATPase
VDLVESLHENPVTKGQISKQRRTRTKRAVYYYGNKPLYVREIAKELGLDISRSTIIAKIRAAGLKVGDSIDHVDFSRRRS
SN
>WP_032468284.1 hypothetical protein [Vibrio cholerae]
MTESNKNIYISVFEQYPLDAGILSRLHCVSSDEIGKWLDKNSVYSPDFSALYELYMLIQRLDLSVPHVLLRRVLRSQNRV	Plasmid	conjugal transfer protein
VDLVESLHENPVTKGQISKQRRTRTKRAVYYYGNKPLYVREIAKELGLDISRSTIIAKIRAAGLKVGDSIDHVDFSRKRS
GNIK
>AXC71520.1 hypothetical protein DOE59_07880 [Salmonella enterica subsp. diarizonae serovar 48:i:z]
MSPEDVMTCLKMPQHDFLNMLNDGVGAALGRSVSRTELAAITEISLKSIYSYFASQNARDYRALSEEMRIAMIWRSITKI	Prophage	phage terminase large subunit family protein
SPIKYKNLKENFIKNSKIMRNSAKLYFVGGELVSKRDAASLLGYSSYLTLERRLSRENISPGSDITNLRNKRPGQTFPKL
FIVDGVEMSISAASRALGYTTVTELSKHLRRSGVQPGSDISHYTMKHKKRKSSGDNKDEASQK
>ECJ2423024.1 hypothetical protein [Salmonella enterica subsp. diarizonae]
MNNLDLFNRLSGHPMSPEDVMTCLKMPQHDFLNMLNDGVGAALGRSVSRTELAAITEISLKSIYSYFASQNARDYRALSE	Prophage	phage portal protein
EMRIAMIWRSITKISPIKYKNLKENFIKNSKIMRNSAKLYFVGGELVSKRDAASLLGYSSYLTLERRLSRENISPGSDIT
NLRNKRPGQTFPKLFIVDGVEMSISAASRALGYTTVTELSKHLRRSGVQPGSDISHYTMKHKKRKSSGDNKDEASQK
>EBX5572411.1 hypothetical protein [Salmonella enterica subsp. enterica serovar Kuessel]
MTRERIELFNRLSANRMQPEDVNRCLKMPQGDFLSVLSDGAGAQLEKTLSRVEFAELAEISKKSVYSYFASPTARDYRSL	Unclear	Short contig.
TDEMRIAVIWRVITNTSSMSKPVRSPLSATSKPVNRPRRGMGYIVNGEIMLLREAARVLGYAKRESLSKRIALGGLKSGD
DISHLTNPRPGATKPHVYIVNGESMSINRASVVLGYKSPLTLTKKIRIMGVSEGGDISHLTPESASRGKMTSRADALEYI
AGDRIECLECGKKYVCLDKHLRTRHHMTNDEYREKYNIPVSIPLAGAGYREKHRQKMQGLQESGSIDYTHLERATDAARH
AGRGVKRDFDREKQAEIMRKINASGKAYRKSKKK
>EBR8784720.1 hypothetical protein [Salmonella enterica subsp. enterica serovar Agbeni]
MTRERIELFNRLSANRMQPEDVNRCLKMPQGDFLSVLSDGAGAQLEKTLSRVEFAELAEISKKSVYSYFASPTARDYRSL	Prophage	phage head morphogenesis protein
TDEMRIAVIWRVITNTSSMSKPVKSPLSATSKPVNRPRRGMGYIVNGEIMLLREAARVLGYAKRESLSKRIALGGLKSGD
DISHLTNPRPGATKPHVYIVNGESMSINRASVVLGYKSPLTLTKKIRIMGVSEGGDISHLTPESASRGKMTSRADALEYI
AGDRIECLECGKKYVCLDKHLRTRHHMTNDEYREKYNIPVSIPLAGAGYREKHRQKMQGLQESGSIDYTHLERATDAARH
AGRGVKRDFDREKQAEIMRKINASGKAYRKSKKK
>EAB1657487.1 hypothetical protein [Salmonella enterica]
MSPEDVMTCLKIPQHDFLNMLNDGVGAALGRSVSRAELAAITEISLKSVYSYFASQNARDYRALSEEMRIAMIWRSITKI	Prophage	phage terminase large subunit family protein
SPIKYKNLKENFIKNSKIMRNSAKLYFVGGELVSKRDAASLLGYSSHLTLERRLSRENISPGSDITNLRNKRPGQTFPKI
FIVDGVEMSISAASRALGYTTVTGLSKRLRRSGVQPGSDISHYTMKHKKRKSSGDNKDEASQK
>EDA8351872.1 hypothetical protein [Salmonella enterica subsp. enterica serovar Muenchen]
MNNLDLFNRLSGHPMSPEDVMTCLKIPQHDFLNMLNDGVGAALGRSVSRAELAAITEISLKSVYSYFASQNARDYRALSE	Prophage	phage terminase large subunit family protein
EMRIAMIWRSITKISPIKYKNLKENFIKNSKIMRNSAKLYFVGGELVSKRDAASLLGYSSHLTLERRLSRENISPGSDIT
NLRNKRPGQTFPKIFIVDGVEMSISAASRALGYTTVTGLSKRLRRSGVQPGSDISHYTMKHKKRKSSEDNKDEARQK
>EAO8400759.1 hypothetical protein [Salmonella enterica]
MSPEDVMTCLKIPQHDFLNMLNDGVGDALGRSVSRAELAAITEISLKSVYSYFASQNARDYRALSEEMRIAMIWRSITKI	Prophage	phage terminase large subunit family protein
SPIKYKNLKENFIKNSKIMRNSAKLYFVGGELVSKRDAASLLGYSSHLTLERRLSRENISPGSDITNLRNKRPGQTFPKI
FIVDGVEMSISAASRAIGYTTVTGLSKRLRRSGVQPGSDISHYTMKHKKRKSSGDNKDEASQK
>EAS8531050.1 hypothetical protein [Salmonella enterica]
MSPEDVMTCLKIPQHDFLNMLNDGVGAALGRSVSRAELAAITEISLKSVYSYFASQNARDYRALSEEMRIAMIWRSITKI	Prophage	phage terminase large subunit family protein
SPIKYKNLKENFIKNSKIMRNSAKLYFVGGELVSKRDAASLLGYSSHLTLERRLSRENISPGSDITNLRNKRPGQTFPKI
FIVDGVEMSISAASRALGYTTVTGLSKRLRRSGVQPGSDISHYTMKHKKKKILRG
>EBK8881381.1 hypothetical protein [Salmonella enterica]
MSPEDVMTCLKIPQHDFLNMLNDGVGAALGRSVSRAELAAITEISLKSVYSYFASQNARDYRALPEEMRIAMIWRSITKI	Prophage	phage terminase large subunit family protein
SPIKYKNLKENFIKNSKIMRNSAKLYFVGGELVSKRDAASLLGYSSHLTLERRLSRENISPGSDITNLRNKRPGQTFPKI
FIVDGVEMSISAASRALGYTTVTGLSKRLRRSGVQPGSDISHYTMKHKKKKILRG
>EDG3239156.1 hypothetical protein [Salmonella enterica subsp. enterica serovar Muenchen]
MNNLDLFNRLSGHPMSPEDVMTCLKIPQHDFLNMLNDGVGAALGRSVSRAELAAITEISLKSVYSYFASQNARDYRALSE	Prophage	phage terminase large subunit family protein
EMRIAMIWRSITKISPIKYKNLKENFIKNSKIMRNSAKLYFVGGELVSKRDAASLLGYSSHLTLERRLSRENISPGSDIT
NLRNKRPGQTFPKIFIVDGVEMSISAASRALGYTTVTGLSKRLRRSGVQPGSDISHYTMKHKKRKSSGDNKDEARQK
>EAV5744300.1 hypothetical protein [Salmonella enterica]
MNNLDLFNRLSGHPMSPEDVMTCLKIPQHDFLNMLNDGVGAALGRSVSRAELAAITEISLKSVYSYFASQNARDYRALSE	Prophage	phage portal protein
EMRIAMIWRSITKISPIKYKNLKENFIKNSKIMRNSAKLYFVGGELVSKRDAASLLGYSSHLTLERRLSRENISPGSDIT
NLRNKRPGQTFPKIFIVDGVEMSISAASRALGYTTVTGLSKRLRRSGVQPGSDISHYTMKHKKRKSSGDNKDEASQK
>EBF1314439.1 hypothetical protein [Salmonella enterica]
MNNLDLFNRLSGHPMSPEDVMTCLKIPQHDFLNMLNDGVGAALGRSVSRAELAAITEISLKSVYSYFASQNARDYRALSE	Prophage	phage terminase large subunit family protein
EMRIAMIWRSITKISPIKYKNLKENFIKNSKIMRNSAKLYFVGGELVSKRDAASLLGYSSHLTLERRLSRENISPGSDIT
NLRNKRPGQTFPKIFIVDGVEMSISAASRSLGYTTVTGLSKRLRRSGVQPGSDISHYTMKHKKRKSSGDNKDEASQK
>EBR1614691.1 hypothetical protein [Salmonella enterica]
MNNLDLFNRLSGHPMSPEDVMTCLKIPQHDFLNMLNDGVGAALGRSVSRAELAAITEISLKSVYSYFASQNARDYRALSE	Prophage	phage portal protein
EMRIAMIWRSITKISPIKYKNLKENFIKNSKIMRNSAKLYFVGGELVSKRDAASLLGYSSHLTLERRLSRENISPGSDIT
NLRNKRPGQTFPKIFIVDGVEMSISAASRALGYTTVTGLSKRLRRSGVQPGSDISHYTMKHKKKKILRG
>WP_134947338.1 hypothetical protein [Salmonella enterica]
MPRCGGCGGCGVTRERIELFNRLSANRMQPEDVNRCLKMPQGEFLSVLCDGAGAQLEKTLSRVEFAELAEISKKSVYSYF	Prophage	terminase large subunit
ASPTARDYRALTDEMRIAVIWRVITKTPGMSKPVNRPRRGVGYIVNGEFMLLREAARALGYARRESLSKRIALAGLKSGD
DISHLTNPRPGATKPHVYIVNGESMSINRASVVLGYKTSQVLTKKIRIMGVPEGGDISHLTPESASRGKMTSRADALEYI
AGDRIECLECGKKYVCLDKHLRTRHHMTCDEYREKYNIPVSIPLAGAGYREKHRQKMQGLQEAGSIDYTHLDRASDAARD
AGRGVKRDFDREKQAEIMRNINASGKAYRKSKKK
>VEA60288.1 Transcriptional regulatory protein ros [Salmonella enterica subsp. salamae]
MTRERIELFNRLSANRMQPEDVNRCLKMPQGEFLSVLCDGAGAQLEKTLSRVEFAELAEISKKSVYSYFASPTARDYRAL	Prophage	terminase large subunit
TDEMRIAVIWRVITKTPGMSKPVNRPRRGVGYIVNGEFMLLREAARALGYARRESLSKRIALAGLKSGDDISHLTNPRPG
ATKPHVYIVNGESMSINRASVVLGYKTSQVLTKKIRIMGVPEGGDISHLTPESASRGKMTSRADALEYIAGDRIECLECG
KKYVCLDKHLRTRHHMTCDEYREKYNIPVSIPLAGAGYREKHRQKMQGLQEAGSIDYTHLDRASDAARDAGRGVKRDFDR
EKQAEIMRNINASGKAYRKSKKK
>EBI1831457.1 hypothetical protein [Salmonella enterica]
MNNVDLFNRLSAYSMSSEDVMTCLKMPQHDFLNMLNDGVAAAFGRSVSRAELAAITEISLKSIYSYFASPNARDYRALSE	Prophage	phage tail tape measure protein
EMRIAMIWRSITKTSPIKYKNIKYDFIKNDITQNAAKLYFVGGELVSKKDAALLLGYSSHTGLERRLSREKIFPGSDITN
MRNKIPGRTRPKFFIVDGVEMNISQASHILGYTSPAGLAARLKKNGVQPGSDISHYTVQRIFKKKRKSSGNNKD
>WP_133178992.1 hypothetical protein [Shewanella decolorationis]
MEYKKLYISAHKQYPIEPEILARLHCVSCDKVENWLDQQCEDSPDFSAIYELHMLISRLELAMPHDLLKCVLRSQNRVVE	Prophage	phage portal protein
LIESLDKNPITKEKISKQKRTRTRRAVYYYNKKPLYSREIAKKLGLDISHSTIIAKIRAAGLKVGDAIDDVDFSRKRAEN
KSKAAS
>EAM2232098.1 hypothetical protein [Salmonella enterica]
MGDLANMTNHYVELFTRLIDRKMYPIDVNEYLVMPQCEFLQALSVGISEFTGRKITRTVFAELAEISQKSVYSYFASPGA	Prophage	phage terminase large subunit family protein
RDYRVLSTDSRIAIIWRIVTNIPDPSVPANRPPSKRSYIVNGKMMFLSDAAGILGYSRQSTLSRSIRRNGLKLGDDISHL
KNTKPGITKPRLFIVNGEQVSLNVASRMLGYKGTGSLSNKIEALGLHDGSDISQLKRRSPSGPSRGKITASKKTKGK
>EBX3143153.1 hypothetical protein [Salmonella enterica subsp. enterica serovar Ealing]
MTNHYVELFTKLIDRKMYPIDVNEYLVMPQCEFLQALSVGISEFTGRKITRTVFAELAEISQKSVYSYFASPGARDYRVL	Prophage	phage terminase large subunit family protein
STDSRIAIIWRIVTNIPDPSVPANRPPSKRSYIVNGKMMFLSDAAGILGYSRQSTLSRSIRRNGLKLGDDISHLKNTKPG
ITKPRLFIVNGEQVSLNVASRMLGYKGTGSLSNKIEALGLHDGSDISQLKRRSPSGPSRGKITASKKTKGK
AcrIE8						Phage	Plasmid/ICE	Unclear
>WP_047683602.1 MULTISPECIES: hypothetical protein [Klebsiella]						42	0	3	45
MTTITINTYDPEARFNMSGEEAKEFFAFVEEQAKVSGFDVYYDSCTYVDEESERFVEKCFQNY	Prophage	terminase large subunit
>WP_117085605.1 hypothetical protein [Klebsiella pneumoniae]
MTTITINTYDPEARFNMSGEEAKEFFAFVEEQAKVSGFDVCYDSCTYVDEESERFVEKCFQNY	Unclear	Short contig.
>WP_142514135.1 hypothetical protein [Klebsiella sp. WCHKl090001]
MTTITINTYDPEARFDMSQEEAKSFFAFVEGKAKESGFDVQYDCCNYVDEESERFVEKCFEDY	Prophage	phage terminase large subunit
>WP_085843942.1 hypothetical protein [Klebsiella pneumoniae]
MTTITINTYDPEARFNMDKDEAKSFFAFVEKKATDAGFKVQYDSCNYVDEESERFVEKCFEDY	Unclear	Short contig.
>WP_009483893.1 MULTISPECIES: hypothetical protein [Klebsiella]
MTTITINTYDPEARFNMDKDEAKSFFEFVEKKATDAGFNVQYDSCNYVDEESERFVEKCFEDY	Prophage	phage terminase large subunit
>WP_080850859.1 hypothetical protein [Klebsiella pneumoniae]
MTTITINTYDPEARFNMDKDEAKSFFEFVEKKATDAGFEVQYDSCNYVDEESERFVEKCFEDY	Prophage	antiterminator
>WP_064147628.1 MULTISPECIES: hypothetical protein [Klebsiella]
MTTITINTYDPEARFNMDKDEAKSFFEFVEKKATDAGFKVQYDSCNYVDEESERFVEKCFEDY	Prophage	DNA-packaging protein
>WP_038434996.1 hypothetical protein [Klebsiella pneumoniae]
MTTITINTYDPEARFNMDKDEARSFFEFVEKKATDAGFNVQYDSCNYVDEESERFVEKCFEDY	Prophage	phage head morphogenesis protein
>WP_132349276.1 hypothetical protein [Klebsiella pneumoniae]
MTTITINTYDPEARFNMDKDEAKSFFEFVEKKATDAGFKVQFDSCNYVDEESERFVEKCFEDY	Prophage	antitermination protein
>WP_097630501.1 hypothetical protein [Cronobacter sakazakii]
MTTITINTYSPDSRFDMSKEEAKEFFAFVQRKAESLGYDVAFDEAVSVDEESERFVEKCFSEY	Prophage	phage regulatory protein/antirepressor Ant
>WP_105624039.1 MULTISPECIES: hypothetical protein [Cronobacter]
MTTITINTYAPDSRFDMSKEEAKEFFAFVQRKAESLGYDVAFDEAVSVDEESERFVEKCFSEY	Prophage	DNA-packaging protein
>WP_084997554.1 hypothetical protein [Cronobacter sakazakii]
MTTITINTYAPDSRFDMSKEEAKEFFAFVQRKAESLGYDVAFDEAISVDEESERFVEKCFSEY	Prophage	antitermination protein
>WP_004386519.1 hypothetical protein [Cronobacter sakazakii]
MTTITINTYSPDSRFDMSKEEAKEFFAFVQRKAESLGYDVAFDEAISVDEESERFVEKCFSEF	Prophage	DNA-packaging protein
>WP_041460602.1 MULTISPECIES: hypothetical protein [Enterobacteriaceae]
MTTITINTYSPDSRFDMSKEEAKEFFAFVQRKAESLGYDVAFDEAISVDEESERFVEKCFAEF	Prophage	phage head morphogenesis protein
>ABU78293.1 hypothetical protein ESA_03064 [Cronobacter sakazakii ATCC BAA-894]
MVYHLFILTRGNIMTTITINTYSPDSRFDMSKEEAKEFFAFVQRKAESLGYDVAFDEAISVDEESERFVEKCFAEF	Prophage	homolog of phage Mu protein
>WP_105626589.1 hypothetical protein [Cronobacter malonaticus]
MTTITINTYAPDSRFDMNKEEAKEFFAFVQRKAESLGYDVAFDEAVSVDEESERFVEKCFSEY	Prophage	phage N-6-adenine-methyltransferase
>WP_007778777.1 MULTISPECIES: hypothetical protein [Cronobacter]
MTTITINTYAPDSRFDMSKEEAKEFFAFVQRKAESLGYDVAFDEAISVDEESERFVEKCFAEF	Prophage	phage head morphogenesis protein
>WP_097585088.1 hypothetical protein [Cronobacter sakazakii]
MTTITINTYAPDSRFDMSKEEAKEFFAFVQRKAESLGYNVAFDEAISVDEESERFVEKCFSEY	Prophage	PBSX family phage terminase large subunit
>WP_105653527.1 hypothetical protein [Cronobacter malonaticus]
MTTITINTYAPDSRFDMSKEEAKEFFAFVQRKAESLGYDVAFDEAISVDEKSERFVEKCFSEF	Prophage	PBSX family phage terminase large subunit
>WP_085017031.1 hypothetical protein [Cronobacter sakazakii]
MTTITINTYAPDSRFDMSKEEAKEFFAFVQRKAESLGYNVAFDEAISMDEESERFVEKCFSEY	Prophage	PBSX family phage terminase large subunit
>WP_105514343.1 hypothetical protein [Cronobacter sakazakii]
MTTITINTYAPDSRFDMSKEEAKDFFAFVQCKAESLGYDVAFDEAISVDEESERFVEKCFAEY	Prophage	phage head morphogenesis protein
>EBR8784912.1 hypothetical protein [Salmonella enterica subsp. enterica serovar Agbeni]
MNTITINTYDPEARFDMTQEEAKGFFEFVAKKAEEQGYEIKYECSNYVDEESERFVEECFKEY	Prophage	AlpA family phage regulatory protein
>WP_049117352.1 hypothetical protein [Klebsiella pneumoniae]
MTTITINTYNADGRFDMDEEQAKEFFAFVENEAKAAGYEVAFVEALSVDEESERFTEKCFQKY	Prophage	phage terminase large subunit family protein
>WP_142516306.1 hypothetical protein [Phytobacter ursingii]
MATITINTYDPEGRFDMDKEEAKAFFKFVESKAIEAGYDVAYDDAIYVDAESEEFVSNIFANY	Unclear	Cannot retreive genome
>EAM2232099.1 hypothetical protein [Salmonella enterica]
MTTITINTYDAAGRFDMNDAQAKEFFSFVEKQAINSGYTVEFAEAVSVDEESERFVENCFINY	Prophage	phage terminase large subunit family protein
>WP_108638283.1 hypothetical protein [Salmonella enterica]
MTTITINTYDAAGRFDMNDAQAKEFFSFVEKQAINSGYAVEFAEAVSVDEESERFVESCFINY	Prophage	terminase
>WP_080160636.1 hypothetical protein [Salmonella enterica]
MTTITINTYDAAGRFDMNDAQAKEFFSFVEKQAINSGYAVEFAEAVSVDEESERFVENCFINY	Prophage	phage terminase large subunit family protein
>EBA8089985.1 hypothetical protein [Salmonella enterica]
MTTITINTYDAAGRFDMNDAQAKEFFSFVEKQAIAAGYAVEFVEAVSVDEESERFVENCFINY	Prophage	recombination protein NinG
>WP_001727193.1 hypothetical protein [Salmonella enterica]
MTTITINTYDAAGRFDMNNAQAKEFFSFVEKQAIDSGYAVEFVEAVSVDEESERFVENCFINY	Prophage	phage-related HNH endonuclease
>EAB1772015.1 hypothetical protein [Salmonella enterica]
MTTITINTYDAAGRFDMNDAQAKEFFSFVEKQAINSGYAVEFAEAVSIDEESERFVENCFINY	Prophage	terminase large subunit
>WP_031605584.1 hypothetical protein [Salmonella enterica]
MTTITINTYDAAGRFDMNDAQAKEFFSFVEKQAINSGYAVEFVEAVSVDEESERFVESCFINY	Prophage	phage terminase large subunit family protein
>EBU8870435.1 hypothetical protein [Salmonella enterica subsp. enterica serovar Seattle]
MTTITINTYDAAGRFDMNDAQAKEFFSFVEKQAINSGYAVEFVEAVSVDEESERFVENCFINY	Prophage	phage terminase large subunit family protein
>EAU0368164.1 hypothetical protein [Salmonella enterica]
MTTITINTYDAAGRFDMNDAQAKEFFSFVEKQAIDSGYAVEFIEAVSVDEESERFVENCFINY	Prophage	phage terminase large subunit family protein
>WP_080191161.1 hypothetical protein [Salmonella enterica]
MTTITINTYDAAGRFDMNDAQAKEFFSFVEKQAIDSGYAVEFVEAVSVDEESERFVENCFINY	Prophage	phage portal protein
>WP_065569060.1 hypothetical protein [Gilliamella apicola]
MTTITINTYDPAGRFNMDDDEAKAFFNFVEKEAIAAGYDVVRTCAIDVDPESEEFMEKTFQNYNV	Prophage	baseplate J/gp47 family protein
>EAX8227359.1 hypothetical protein [Salmonella enterica]
MTTITINTYDAAGRFDMNDAQAKEFFSFVEKQAIDSGYAVEFVEAVSIDEESERFVENCFINY	Prophage	baseplate J/gp47 family protein
>WP_065575723.1 hypothetical protein [Gilliamella apicola]
MTTITINTYDPAGRFNMDDDEAKAFFNFVEKEAIEAGFDVVRTCAIDVDPESEEFMEKTFQNYNV	Prophage	baseplate J/gp47 family protein
>EBH8772607.1 hypothetical protein [Salmonella enterica subsp. enterica serovar Lagos]
MTTITINTYDAAGRFDMNDAQAKEFFSFVEKRAINSGYAVEFAEAVSVDEESERFVENCFINY	Prophage	recombination protein NinG
>EAO3019215.1 hypothetical protein [Salmonella enterica]
MTTITINTYDAAGRFDMNDAQAKEFFSFVEKQAINAGYTVEFSEAISVDEESERFVENCFASY	Prophage	terminase small subunit
>WP_079941896.1 hypothetical protein [Salmonella enterica]
MTTITINTYDAAGRFDMNDAQAKEFFSFVEKQAIDAGYTVEFSEAISVDEESERFVENCFASY	Prophage	phage terminase large subunit family protein
>WP_111752287.1 hypothetical protein [Salmonella enterica]
MTTITINTYDAAGRFDMSDAQAKEFFSFVEKRAIDSGHAVEFVEAISVDEESERFAENCFINY	Prophage	phage terminase large subunit family protein
>ECJ5891750.1 hypothetical protein [Salmonella enterica subsp. salamae]
MTTITINTYDAAGRFDMDDAQAKEFFSFVEKQAIAAGYAIEFVEAISVDEESEHFVENCFINH	Prophage	phage portal protein
>WP_080227991.1 hypothetical protein [Salmonella enterica]
MTTITINTYDAAGRFDMNDAQAKEFFSFVEKQAIDSGYAVEFVEAVSVDGESECFVENCFINY	Prophage	phage major capsid protein
>EAC0780266.1 hypothetical protein [Salmonella enterica subsp. enterica]
TFTINTYDAAGRFDMNDAQAKEFFSFVEKQAINAGYTVEFVEAVSVDEESERFVENCFINY	Unclear	Short contig.
>SYH06965.1 Uncharacterised protein [Klebsiella pneumoniae]
MKTITINTYDPAGRFDMNEAEAKQFFSYVERQATKAGHIVAFVEANYVDEFSEQFVEICFSEYIPDSAKMLMNPYTGSVD	Prophage	putative prophage antitermination protein
TEENWLCEMPTWDDDPAECQRQFDTLVEVVKTENGDWVEA
>WP_047961782.1 hypothetical protein [Xenorhabdus khoisanae]
MTTITINTYDVAGRFDMTKEEARKCFQHVETLAIDANYNVDYTESLYTDEESERFVEKAFQSYYPE	Prophage	tail stability protein
AcrIF15						Phage	Plasmid/ICE	Unclear
>WP_047683605.1 MULTISPECIES: hypothetical protein [Klebsiella]						17	2	4	23
MTTITIAYEVSNDKVETIKTMVESQQIHNVNFNGEEFTIERGDFTSIDKDEAEHVKLLNKIQDIIHGYS	Prophage	antitermination protein
>WP_117085604.1 hypothetical protein [Klebsiella pneumoniae]
MTTITIAHEVSNDKVETIKTMVESQQIHNVNFNGEEFTIERGDFTSIDKDEAEHVKLLNKIQDIIHGYS	Unclear	short contig.
>WP_085118816.1 hypothetical protein [Serratia proteamaculans]
MTTITIAHDVSTEKAEAIQNMVDHEQAHNVNFNGESFTIERGDFTSIDKDDAEYVILLGKVQDIIHGYN	Prophage	phage portal protein
>WP_032700409.1 hypothetical protein [Raoultella planticola]
MATITISHEVSDEKIEAIQAMLSQEEINNVNFNGEDFTIERGDFTSIDSDDAEYAVLLGKIQDIILGYN	Prophage	terminase
>WP_128318980.1 hypothetical protein [Raoultella ornithinolytica]
MTTITIAHEVSADKVEAIQQMLNHEEINNVNFNGENFTVERGDFTSIDSDDDAQYVVLLGKIQDIILGYN	Prophage	antitermination protein
>WP_139155975.1 hypothetical protein [Raoultella sp. YJ]
MATITISREVSDEKIEAIQGMLSQEEINNVNFNGEDFTIERGEFTSIDSDDAEYAVLLGKIQDIILGYN	Prophage	protein NinG
>WP_130961498.1 hypothetical protein [Hafnia paralvei]
MTTISIAYDVSEEKFQQIAQMVADEEIRNVNFNGEDFSIERADFTCIDKEDAEYVVLLNKINNIIRGY	Prophage	antitermination protein Q
>WP_112792820.1 hypothetical protein [Enterobacter hormaechei]
MTTIVIAYDVQDEKLKEIELLLNDVAIRDVNWSGVHFEIERGDFTCIPDDESADAVKLLNKIQEIISGY	Prophage	phage recombination protein Bet
>WP_059202156.1 MULTISPECIES: hypothetical protein [Serratia]
MTTTITIAYDVPADKFAKVEALAEHQAIHNVNHNGEVFNVERGDFTYIDKESYNHASLLRQIFNIIEK	Plasmid	relaxase/mobilization nuclease domain-containing protein, ParB/RepB/Spo0J family partition protein
>WP_063438406.1 hypothetical protein [Enterobacter bugandensis]
MTTIVIANEVQDDKIHKIEELLHDVALRDVNWSGAKFEIERGDFTCIPDDESADAVKLLNKIQEIISGY	Prophage	phage N-6-adenine-methyltransferase
>WP_063134451.1 hypothetical protein [Enterobacter cloacae]
MTTIVIGHEVQDDKIHMIEELLHDVALRDVNWSGAKFEIERGDFTCIPDDESADAVKLLNKIQEIISGY	Prophage	phage recombination protein Bet
>WP_048207081.1 hypothetical protein [Enterobacter hormaechei]
MTTIVIDHEVQDDKIHMIEELLHDVALRDVNWSGAKFEIERGDFTCIPDDESADAVKLLNKIQEIISGY	Prophage	recombination protein NinG
>WP_074681645.1 hypothetical protein [Pseudomonas alcaliphila]
MTTISIAYEVPASTVEAIRAMLDETALRDVNWNGADFKIVRDDFTCIEGNESHEAVALLNQIQDIISGQ	Prophage	tape measure protein
>WP_058656690.1 MULTISPECIES: hypothetical protein [Enterobacter]
MTTIVIDHDVQDEKLKEIELLLNDVAIRDVNWNGVHFEIERGDFTCIPDDESADAVKLLNKIQEIISGY	Prophage	bacteriophage Lambda NinG protein
>WP_121266001.1 hypothetical protein [Pectobacterium parmentieri]
MTTITIAYEVSEGAFSKIESLVDSELTNTSFFSGARISIERGDFTSIDSDDYDYVELLNKINNIIMNA	Prophage	DNA packaging protein
>WP_041689325.1 hypothetical protein [Enterobacter sp. 638]
MTTISIAHDVTDETIAEIQSLLDEVSVRDIAWNGVEFEIERGDFTCIESDESAEAVILLRKINKIIDGY	Prophage	late gene antiterminator protein
>WP_102119464.1 hypothetical protein [Pectobacterium carotovorum]
MATITIAYEVSEEAFTKIESLVASEIDQTSFFSGALINIERGEFTSIDSDEYDYLELLNKIHGIIANV	Unclear	Cannot retreive genome
>WP_151432257.1 hypothetical protein [Yersinia kristensenii]
MITISIAYEVPVATVQQIEALVDHEIIHNANLSGAVFNIVRDDFTCIDGNDSDDLDYQKLMAKIQQIIAGQ	Unclear	short contig
>WP_147627163.1 hypothetical protein [Rhodanobacter glycinis]
MTTIQIAYEVNAAAVARVEALLAEVALRDVNWNGVDFQIERDDFTCIPDNESADAVALLHQINRAIDGQE	Prophage	PBSX family phage terminase large subunit
>WP_062939559.1 hypothetical protein [Enterobacter cloacae]
MTTIVIAYDVQDEKLKEIELLLNDVAIRDVNWSGVHFEIERGDFTCIPDDESADESPRII	Prophage	phage-associated protein
>WP_090943501.1 hypothetical protein [Azotobacter beijerinckii]
MTTISIAYEEPQAAVTRVQSLLDEVALRDPNWNGADFQIVRDDFTCIVDDDSYDAAALLTQIHDALRGE	unclear	short contig
>ECC1675619.1 hypothetical protein [Salmonella enterica]
MITVTIAYEVPEKVFAAINEYVANVLVRNADFSGANITIERGEYTEIDGEGRYCEVELLQGIQAIISGE	Plasmid	VirB4 family type IV secretion/conjugal transfer ATPase, conjugative relaxase
>WP_119870652.1 hypothetical protein [Pectobacterium carotovorum]
MTTITIPFDVSDEVLEKIECIIDHEITHNSFFNGALIKIERGEYSDIDSDDYDCISLLKKINHIISCDGSENDTD	Prophage	phage terminase large subunit
