# Supplementary material for: Discovery of multiple anti-CRISPRs highlights anti-defense gene clustering in mobile genetic elements
Source: Nat Commun. 2020 Nov 6;11:5652. doi: 10.1038/s41467-020-19415-3 (PMC7648647; doi:10.1038/s41467-020-19415-3)
Supplement: Supplementary file 7 — Supplementary Data 5 [file 41467_2020_19415_MOESM7_ESM.xlsx]

## Sheet: 5. Annot. Phages
Genome(analyzed co-ordinate)_gene no.	pfam-ID/VOG	Product	Start	End	e-value	pfam-summary	ontology
NZ_CP026979.1(3673928-3685431)_gene1	PF16510	Phage P22-like portal protein	14	680	0	Phage P22-like portal protein
NZ_CP026979.1(3673928-3685431)_gene2	PF17289	Terminase RNaseH-like domain	302	453	5.50E-20	Terminase, large subunit gp17-like
NZ_CP026979.1(3673928-3685431)_gene2	PF03237	Terminase-like family	55	283	2.40E-15	Terminase large subunit, T4likevirus-type
NZ_CP026979.1(3673928-3685431)_gene3	VOG0612	Putative predicted product	5	122	1.80E-39	Putative predicted product
NZ_CP026979.1(3673928-3685431)_gene4	PF10834	Protein of unknown function (DUF2560)	19	88	1.70E-28	Bacteriophage P22, Orf80
NZ_CP026979.1(3673928-3685431)_gene5	PF11195	Protein of unknown function (DUF2829)	2	87	3.50E-24	Protein of unknown function DUF2829
NZ_CP026979.1(3673928-3685431)_gene6	PF03245	Bacteriophage Rz lysis protein	27	143	1.30E-36	Spanin, inner membrane subunit	GO:0019076|GO:0019835
NZ_CP026979.1(3673928-3685431)_gene7	PF00959	Phage lysozyme	43	148	2.50E-24	Glycoside hydrolase, family 24	GO:0003796|GO:0009253|GO:0016998
NZ_CP026979.1(3673928-3685431)_gene8	PF16080	Bacteriophage holin family HP1	4	56	1.10E-24	Bacteriophage holin HP1 family
NZ_CP026979.1(3673928-3685431)_gene12	PF06530	Phage antitermination protein Q	15	103	2.00E-21	Bacteriophage 933W, GpQ	GO:0003677|GO:0060567
NZ_CP026979.1(3673928-3685431)_gene13	PF13392	HNH endonuclease	96	138	2.80E-13	HNH nuclease
NZ_CP026979.1(3673928-3685431)_gene13	PF00847	AP2 domain	151	196	8.10E-05	AP2/ERF domain	GO:0003700|GO:0006355
NZ_CP026979.1(3673928-3685431)_gene15	VOG0297	Putative predicted product	7	48	4.60E-13	Putative predicted product
NZ_CP026979.1(3673928-3685431)_gene16	PF01844	HNH endonuclease	85	127	6.90E-07	HNH endonuclease	GO:0003676|GO:0004519
NZ_CP026979.1(3673928-3685431)_gene17	PF05866	Endodeoxyribonuclease RusA	9	101	1.80E-17	Holliday junction resolvase RusA-like	GO:0000287|GO:0006281|GO:0006310
NZ_CP026979.1(3673928-3685431)_gene18	PF07102	Protein of unknown function (DUF1364)	3	92	1.60E-42	Protein of unknown function DUF1364
NZ_CP027260.1(2475151-2488375)_gene1	PF06381	Protein of unknown function (DUF1073)	54	400	4.50E-16	Protein of unknown function DUF1073
NZ_CP027260.1(2475151-2488375)_gene2	PF04466	Phage terminase large subunit	25	219	2.70E-24	Phage terminase large subunit, N-terminal
NZ_CP027260.1(2475151-2488375)_gene2	PF17288	Terminase RNAseH like domain	255	418	9.40E-09	Phage terminase large subunit, C-terminal
NZ_CP027260.1(2475151-2488375)_gene3	PF10045	Uncharacterized conserved protein (DUF2280)	1	103	1.70E-45	Protein of unknown function DUF2280
NZ_CP027260.1(2475151-2488375)_gene4	VOG5607	Putative transposase	2	205	1.30E-111	Putative transposase
NZ_CP027260.1(2475151-2488375)_gene7	PF10834	Protein of unknown function (DUF2560)	20	89	3.80E-29	Bacteriophage P22, Orf80
NZ_CP027260.1(2475151-2488375)_gene11	PF13993	YccJ-like protein	6	67	2.00E-25	YccJ-like protein
NZ_CP027260.1(2475151-2488375)_gene13	PF03245	Bacteriophage Rz lysis protein	27	142	6.00E-33	Spanin, inner membrane subunit	GO:0019076|GO:0019835
NZ_CP027260.1(2475151-2488375)_gene14	PF00959	Phage lysozyme	57	161	6.10E-28	Glycoside hydrolase, family 24	GO:0003796|GO:0009253|GO:0016998
NZ_CP027260.1(2475151-2488375)_gene15	PF04971	Bacteriophage P21 holin S	4	66	4.60E-31	Lysis protein S	GO:0019835
NZ_CP027260.1(2475151-2488375)_gene18	PF06530	Phage antitermination protein Q	14	103	4.10E-24	Bacteriophage 933W, GpQ	GO:0003677|GO:0060567
NZ_CP027260.1(2475151-2488375)_gene19	VOG3313	hypothetical protein	10	112	3.30E-11	hypothetical protein
NZ_CP027260.1(2475151-2488375)_gene19	VOG8430	hypothetical protein	24	92	6.30E-07	hypothetical protein
NZ_CP027260.1(2475151-2488375)_gene20	VOG6394	hypothetical protein	66	198	1.40E-21	hypothetical protein
NZ_CP027260.1(2475151-2488375)_gene21	PF05866	Endodeoxyribonuclease RusA	9	103	4.40E-19	Holliday junction resolvase RusA-like	GO:0000287|GO:0006281|GO:0006310
NZ_CP027260.1(2475151-2488375)_gene22	PF07102	Protein of unknown function (DUF1364)	3	92	1.80E-41	Protein of unknown function DUF1364
NZ_CP027260.1(2475151-2488375)_gene24	PF17526	Family of unknown function (DUF5448)	3	115	3.60E-55	Protein of unknown function DUF5448
NZ_CP027260.1(2475151-2488375)_gene25	PF05322	NinE Protein	3	55	3.40E-12	NinE
NZ_PSH01000004.1(63121-75924)_gene1	PF06381	Protein of unknown function (DUF1073)	50	392	1.40E-91	Protein of unknown function DUF1073
NZ_PSH01000004.1(63121-75924)_gene2	VOG7734	Major capsid protein	353	475	6.00E-15	Major capsid protein
NZ_PSH01000004.1(63121-75924)_gene3	PF03592	Terminase small subunit	113	315	2.30E-25	Terminase small subunit	GO:0006323
NZ_PSH01000004.1(63121-75924)_gene6	VOG3325	Putative Rz protein	1	125	1.50E-21	Putative Rz protein
NZ_PSH01000004.1(63121-75924)_gene7	PF01555	DNA methylase	24	103	4.00E-08	DNA methylase N-4/N-6	GO:0003677|GO:0006306|GO:0008170
NZ_PSH01000004.1(63121-75924)_gene7	PF01555	DNA methylase	341	407	3.70E-22	DNA methylase N-4/N-6	GO:0003677|GO:0006306|GO:0008170
NZ_PSH01000004.1(63121-75924)_gene8	PF00959	Phage lysozyme	43	148	3.10E-25	Glycoside hydrolase, family 24	GO:0003796|GO:0009253|GO:0016998
NZ_PSH01000004.1(63121-75924)_gene9	PF16080	Bacteriophage holin family HP1	4	56	1.10E-24	Bacteriophage holin HP1 family
NZ_PSH01000004.1(63121-75924)_gene13	PF03589	Antitermination protein	60	148	3.10E-27	Antitermination protein	GO:0003677|GO:0006355
NZ_PSH01000004.1(63121-75924)_gene13	PF03589	Antitermination protein	213	300	2.40E-23	Antitermination protein	GO:0003677|GO:0006355
NZ_PSH01000004.1(63121-75924)_gene15	VOG0297	Putative predicted product	7	48	4.60E-13	Putative predicted product
NZ_PSH01000004.1(63121-75924)_gene16	PF01844	HNH endonuclease	85	127	6.90E-07	HNH endonuclease	GO:0003676|GO:0004519
NZ_PSH01000004.1(63121-75924)_gene17	PF07102	Protein of unknown function (DUF1364)	3	92	1.60E-42	Protein of unknown function DUF1364
NZ_PSH01000004.1(63121-75924)_gene18	PF05772	NinB protein	1	126	4.80E-53	Recombinase NinB
NZ_CP026980.1(1746928-1761331)_gene1	PF06381	Protein of unknown function (DUF1073)	50	392	1.50E-89	Protein of unknown function DUF1073
NZ_CP026980.1(1746928-1761331)_gene2	VOG7734	Major capsid protein	353	475	6.10E-15	Major capsid protein
NZ_CP026980.1(1746928-1761331)_gene3	PF10045	Uncharacterized conserved protein (DUF2280)	1	102	4.90E-49	Protein of unknown function DUF2280
NZ_CP026980.1(1746928-1761331)_gene4	VOG5607	Putative transposase	5	212	1.00E-115	Putative transposase
NZ_CP026980.1(1746928-1761331)_gene5	PF03118	Bacterial RNA polymerase, alpha chain C terminal domain	99	155	1.80E-06	RNA polymerase, alpha subunit, C-terminal	GO:0003677|GO:0003899|GO:0006351
NZ_CP026980.1(1746928-1761331)_gene8	VOG10333	Putative Rz protein	1	174	3.80E-85	Lysis protein Rz
NZ_CP026980.1(1746928-1761331)_gene9	PF00959	Phage lysozyme	47	165	1.90E-22	Glycoside hydrolase, family 24	GO:0003796|GO:0009253|GO:0016998
NZ_CP026980.1(1746928-1761331)_gene17	VOG9765	hypothetical protein	1	200	6.60E-97	hypothetical protein
NZ_CP026980.1(1746928-1761331)_gene18	PF05766	Bacteriophage Lambda NinG protein	1	199	4.80E-52	Bacteriophage lambda NinG
NZ_CP026980.1(1746928-1761331)_gene19	PF05772	NinB protein	1	131	6.80E-49	Recombinase NinB
NZ_CP026980.1(1746928-1761331)_gene20	PF00145	C-5 cytosine-specific DNA methylase	498	565	1.80E-04	C-5 cytosine methyltransferase	GO:0008168	KEGG: 00270+2.1.1.37
NZ_CP026980.1(1746928-1761331)_gene20	PF00145	C-5 cytosine-specific DNA methylase	5	121	2.30E-07	C-5 cytosine methyltransferase	GO:0008168	KEGG: 00270+2.1.1.37
NZ_CP026986.1(1620343-1634474)_gene1	PF06381	Protein of unknown function (DUF1073)	50	392	1.10E-89	Protein of unknown function DUF1073
NZ_CP026986.1(1620343-1634474)_gene2	VOG7734	Major capsid protein	353	475	6.10E-15	Major capsid protein
NZ_CP026986.1(1620343-1634474)_gene3	PF10045	Uncharacterized conserved protein (DUF2280)	1	102	4.90E-49	Protein of unknown function DUF2280
NZ_CP026986.1(1620343-1634474)_gene4	VOG5607	Putative transposase	5	212	1.00E-115	Putative transposase
NZ_CP026986.1(1620343-1634474)_gene5	PF03118	Bacterial RNA polymerase, alpha chain C terminal domain	99	155	1.80E-06	RNA polymerase, alpha subunit, C-terminal	GO:0003677|GO:0003899|GO:0006351
NZ_CP026986.1(1620343-1634474)_gene8	VOG10333	Putative Rz protein	1	175	3.10E-80	Lysis protein Rz
NZ_CP026986.1(1620343-1634474)_gene9	PF00959	Phage lysozyme	47	165	5.40E-23	Glycoside hydrolase, family 24	GO:0003796|GO:0009253|GO:0016998
NZ_CP026986.1(1620343-1634474)_gene10	PF04971	Bacteriophage P21 holin S	5	67	6.90E-34	Lysis protein S	GO:0019835
NZ_CP026986.1(1620343-1634474)_gene16	PF06323	Phage antitermination protein Q	4	219	2.90E-73	Bacteriophage 82, GpQ
NZ_CP026986.1(1620343-1634474)_gene17	PF05766	Bacteriophage Lambda NinG protein	1	201	3.60E-51	Bacteriophage lambda NinG
NZ_CP026986.1(1620343-1634474)_gene18	PF05772	NinB protein	1	131	9.80E-49	Recombinase NinB
NZ_CP026986.1(1620343-1634474)_gene20	PF00145	C-5 cytosine-specific DNA methylase	624	683	1.20E-04	C-5 cytosine methyltransferase	GO:0008168	KEGG: 00270+2.1.1.37
NZ_CP026986.1(1620343-1634474)_gene20	PF00145	C-5 cytosine-specific DNA methylase	6	121	7.40E-07	C-5 cytosine methyltransferase	GO:0008168	KEGG: 00270+2.1.1.37
NZ_RJTN01000020.1(21876-32519)_gene1	PF06381	Protein of unknown function (DUF1073)	48	390	1.10E-87	Protein of unknown function DUF1073
NZ_RJTN01000020.1(21876-32519)_gene2	VOG7734	Major capsid protein	353	475	6.00E-15	Major capsid protein
NZ_RJTN01000020.1(21876-32519)_gene3	PF03592	Terminase small subunit	111	315	8.80E-27	Terminase small subunit	GO:0006323
NZ_RJTN01000020.1(21876-32519)_gene5	VOG6813	conserved phage protein	3	151	5.70E-59	conserved phage protein
NZ_RJTN01000020.1(21876-32519)_gene6	VOG10333	Putative Rz protein	1	174	2.40E-75	Lysis protein Rz
NZ_RJTN01000020.1(21876-32519)_gene7	PF00959	Phage lysozyme	43	148	2.90E-25	Glycoside hydrolase, family 24	GO:0003796|GO:0009253|GO:0016998
NZ_RJTN01000020.1(21876-32519)_gene8	PF16080	Bacteriophage holin family HP1	4	56	1.10E-24	Bacteriophage holin HP1 family
NZ_RJTN01000020.1(21876-32519)_gene12	PF03589	Antitermination protein	23	111	5.40E-26	Antitermination protein	GO:0003677|GO:0006355
NZ_RJTN01000020.1(21876-32519)_gene12	PF03589	Antitermination protein	177	263	7.90E-22	Antitermination protein	GO:0003677|GO:0006355
NZ_RJTN01000020.1(21876-32519)_gene13	PF05766	Bacteriophage Lambda NinG protein	6	194	1.00E-48	Bacteriophage lambda NinG
NZ_RJTN01000020.1(21876-32519)_gene14	PF05810	NinF protein	1	52	9.10E-08	NinF
NZ_RJTN01000020.1(21876-32519)_gene15	PF05869	DNA N-6-adenine-methyltransferase (Dam)	4	169	6.70E-66	DNA N-6-adenine-methyltransferase	GO:0003677|GO:0009007|GO:0032775
NZ_RRYQ01000001.1(609997-625438)_gene1	PF06381	Protein of unknown function (DUF1073)	48	390	2.20E-87	Protein of unknown function DUF1073
NZ_RRYQ01000001.1(609997-625438)_gene2	VOG7734	Major capsid protein	353	475	9.20E-16	Major capsid protein
NZ_RRYQ01000001.1(609997-625438)_gene3	PF03592	Terminase small subunit	111	315	5.60E-27	Terminase small subunit	GO:0006323
NZ_RRYQ01000001.1(609997-625438)_gene5	PF06440	DNA polymerase III, theta subunit	2	68	8.30E-36	DNA polymerase III-theta, bacterial	GO:0003677|GO:0003887|GO:0006260
NZ_RRYQ01000001.1(609997-625438)_gene6	VOG10333	Putative Rz protein	1	176	3.70E-78	Lysis protein Rz
NZ_RRYQ01000001.1(609997-625438)_gene8	PF00959	Phage lysozyme	56	172	1.90E-27	Glycoside hydrolase, family 24	GO:0003796|GO:0009253|GO:0016998
NZ_RRYQ01000001.1(609997-625438)_gene9	PF16080	Bacteriophage holin family HP1	43	78	9.20E-16	Bacteriophage holin HP1 family
NZ_RRYQ01000001.1(609997-625438)_gene16	PF00145	C-5 cytosine-specific DNA methylase	16	204	2.40E-24	C-5 cytosine methyltransferase	GO:0008168	KEGG: 00270+2.1.1.37
NZ_RRYQ01000001.1(609997-625438)_gene16	PF00145	C-5 cytosine-specific DNA methylase	226	338	7.20E-10	C-5 cytosine methyltransferase	GO:0008168	KEGG: 00270+2.1.1.37
NZ_RRYQ01000001.1(609997-625438)_gene17	VOG9765	hypothetical protein	1	200	4.00E-95	hypothetical protein
NZ_RRYQ01000001.1(609997-625438)_gene18	PF05866	Endodeoxyribonuclease RusA	49	115	5.30E-13	Holliday junction resolvase RusA-like	GO:0000287|GO:0006281|GO:0006310
NZ_RRYQ01000001.1(609997-625438)_gene19	VOG0618	hypothetical protein	3	92	1.70E-23	hypothetical protein
NZ_RRYQ01000001.1(609997-625438)_gene20	PF07105	Protein of unknown function (DUF1367)	1	195	1.10E-78	Protein of unknown function DUF1367
NZ_RRYQ01000001.1(609997-625438)_gene21	PF00145	C-5 cytosine-specific DNA methylase	553	632	9.80E-05	C-5 cytosine methyltransferase	GO:0008168	KEGG: 00270+2.1.1.37
NZ_RRYQ01000001.1(609997-625438)_gene21	PF00145	C-5 cytosine-specific DNA methylase	5	121	3.40E-07	C-5 cytosine methyltransferase	GO:0008168	KEGG: 00270+2.1.1.37
NC_019522.1(12092-27129)_gene1	PF06381	Protein of unknown function (DUF1073)	48	391	4.60E-87	Protein of unknown function DUF1073
NC_019522.1(12092-27129)_gene2	VOG7734	Major capsid protein	353	475	9.40E-16	Major capsid protein
NC_019522.1(12092-27129)_gene3	PF10045	Uncharacterized conserved protein (DUF2280)	1	102	6.90E-49	Protein of unknown function DUF2280
NC_019522.1(12092-27129)_gene4	VOG5607	Putative transposase	5	212	1.20E-115	Putative transposase
NC_019522.1(12092-27129)_gene6	PF06440	DNA polymerase III, theta subunit	2	68	2.00E-35	DNA polymerase III-theta, bacterial	GO:0003677|GO:0003887|GO:0006260
NC_019522.1(12092-27129)_gene7	VOG6813	conserved phage protein	3	151	1.10E-61	conserved phage protein
NC_019522.1(12092-27129)_gene8	VOG10333	Putative Rz protein	1	174	1.70E-92	Lysis protein Rz
NC_019522.1(12092-27129)_gene9	PF00959	Phage lysozyme	47	165	1.10E-22	Glycoside hydrolase, family 24	GO:0003796|GO:0009253|GO:0016998
NC_019522.1(12092-27129)_gene10	PF04971	Bacteriophage P21 holin S	6	66	1.60E-29	Lysis protein S	GO:0019835
NC_019522.1(12092-27129)_gene12	PF08965	Aca2	1	112	1.10E-28	Protein of unknown function DUF1870
NC_019522.1(12092-27129)_gene14	PF00589	Phage integrase family	133	285	2.50E-07	Integrase, catalytic domain	GO:0003677|GO:0006310|GO:0015074
NC_019522.1(12092-27129)_gene15	PF00145	C-5 cytosine-specific DNA methylase	16	204	1.80E-24	C-5 cytosine methyltransferase	GO:0008168	KEGG: 00270+2.1.1.37
NC_019522.1(12092-27129)_gene15	PF00145	C-5 cytosine-specific DNA methylase	271	338	2.40E-09	C-5 cytosine methyltransferase	GO:0008168	KEGG: 00270+2.1.1.37
NC_019522.1(12092-27129)_gene16	VOG9765	hypothetical protein	1	201	2.80E-105	hypothetical protein
NC_019522.1(12092-27129)_gene17	PF07102	Protein of unknown function (DUF1364)	3	92	7.00E-42	Protein of unknown function DUF1364
NC_019522.1(12092-27129)_gene18	PF07105	Protein of unknown function (DUF1367)	1	195	1.10E-74	Protein of unknown function DUF1367
NC_019522.1(12092-27129)_gene20	PF00145	C-5 cytosine-specific DNA methylase	75	187	1.90E-05	C-5 cytosine methyltransferase	GO:0008168	KEGG: 00270+2.1.1.37
