# Supplementary material for: Discovery of multiple anti-CRISPRs highlights anti-defense gene clustering in mobile genetic elements
Source: Nat Commun. 2020 Nov 6;11:5652. doi: 10.1038/s41467-020-19415-3 (PMC7648647; doi:10.1038/s41467-020-19415-3)
Supplement: Supplementary file 8 — Supplementary Data 6 [file 41467_2020_19415_MOESM8_ESM.xlsx]

## Sheet: 6. Aca9 + MGE context
Aca9								Genomic context	Signature gene	Accu #
>WP_099843333.1 helix-turn-helix domain-containing protein [Raoultella ornithinolytica]								Prophage	phage terminase large subunit family protein	WP_099843340.1			phage	plasmid	Unknown
MKNTVLVDAQNKLGFSKAEMARALSVHYNTYDKWERGEQKPQAAVYTAVDMLLFMHAKGILTEWMSRAE												Aca9	12	9	3
>WP_131138857.1 helix-turn-helix domain-containing protein [Klebsiella pneumoniae]								Plasmid	type-F conjugative transfer system secretin TraK	QBI37430.1
MKNTRLVDAQSKLGFSKAEMARALSVHYNTYDKWERGEQKPQAAVYTAVDMLLFMHAKGILTEWMSRSE
>SAY46564.1 Uncharacterised protein [Serratia marcescens]								Plasmid	Plasmid SOS inhibition protein (PsiB)	SAY46555.1
MQNEILSEAQAVLGLNKQDMARALGVHYNTYGKWSRGEQNPPAAVYTAINMLLFLKEKQLVAEWLYRSESFKQSR
>WP_110147651.1 helix-turn-helix domain-containing protein [Serratia marcescens]								Plasmid	type IV conjugative transfer system pilin TraA	AWO81824.1
MHNEILSEAQAALGLNKQDMARALGVHYNTYGKWSRGEQNPPAAVYTAINMLLFLKEKQLVAEWLYRNESFKQIR
>WP_051014535.1 transcriptional regulator [Enterobacteriaceae bacterium B14]								Phage	Terminase	WP_034865516.1
MTPQEMEEYRTRMGFKTHTDFSSALHVTRSTYNNWRDGTAMPSAIADTAIRILVFIHSQGLLDEWVEYAKNNIVSGDGIT
LEMIHAIVDHYTYSDIQYRMAAIDDVNNHVYETTNLLDLHAIAEKYSKLGEGEGDYRDEYID
>WP_060452157.1 helix-turn-helix domain-containing protein [Serratia marcescens]								Plasmid	F-pillin	CVG63747.1
MMQNEILSEAQAALGLNKQDMARALGVHYNTYGKWSRGEQNPPAAVYTAINMLLFLKEKQLVAEWLYRNESFKQSR
>WP_109729080.1 helix-turn-helix domain-containing protein [Edwardsiella piscicida]								Phage	Terminase small subunit	PVD89870.1
MTPEQIKEARQLLGFSQAKMCKALGLTSVMTYAKWEQGCSSPNAAAISAIEMLLYMHSAGVLDGWLSRI
>WP_127087940.1 hypothetical protein [Pectobacterium parmentieri]								Prophage	Antiterminator	AZS56775.1
MTKEELLAAQHSLGFNNTEMAIALNVPYRTYYKWVTGEREMPSIAYSAVKMLQVIHANGLMHEITLNTAP
>PLY35368.1 hypothetical protein F164LOC_20745 [Pectobacterium carotovorum]								Plasmid	Plasmid partitioning determinant	PLY35383.1
MTKEKLIAAQHSLGLNNTEMAAALNVPYRTYYKWVSGEQKQTAIANSAVKMLLIINKHGLMDETKKQLEDFI
>KML64939.1 hypothetical protein G032_20970 [Pectobacterium carotovorum subsp. carotovorum ICMP 5702]								Plasmid	relaxase	KML64961.1
MTKEKLIAAQHSLGLNNKEMAAALNVPYRTYYKWVSGEQKQTAIANSAVKMLLIINKHGLMDETKKQLEDFI
>WP_025383026.1 hypothetical protein [Yersinia similis]								Prophage	Phage tail protein	AHK20372.1
MKITNEEIMAVKALITKECNTVKFDTIDDLDNFIHSIIEDKILKPFAEKQNIDYANTPNDEIIDNYDTIIDLQCMTRDEI
WDKLTTFKDFLFMQNEIGLSITETAKAIDVPYRTYYKYATGENSIPAAAMSCMKMLMFIKNNGMLNKWLLR
>WP_139742224.1 helix-turn-helix domain-containing protein [Aeromonas dhakensis]								Unclear
MTSEQIKQARLTLGLSQTQMCKALRLTSVMTYAKWEQGTSKPTSSAVASIEMLLYMKSCSVLDGWIAGFEHRALSR
>WP_071233392.1 helix-turn-helix domain-containing protein [Proteus mirabilis]								Prophage	Phage tail tape measure protein	ASB02525.1
MSNIAKQARDELGLSTSEFARQLNISRVTVDQWIREIRQPPAVAVTALNQLLFIHEKGLYEEYKKARKRGQG
>YP_007007759.1 hypothetical protein AsaM-56_0070 [Aeromonas phage vB_AsaM-56]								Phage	Phage tail fiber	AFC22665.1
MLPEQIKQARQSLGLSVNAMAQRLGIDRNTYGKWERGEQRAPAIAATAIRWLVAGKIE
>WP_135017203.1 hypothetical protein [Proteus mirabilis]								Plasmid	ParB (Plasmid partitioning protein)	TFT62864.1
MTNLIQYTRDKLGFTTSEFARQLGVSRITVDQWVRQIREPPAVAVTAMKLLLFVHSIDQHHELRIFLNYMDNQMNLTILI
NAVNEADSLSALASALNELETFIRQSENENLNSIDDVLKSSELKLFGGNDPEILGAYSWDDTGILFYENGEWCITPRSDF
N
>WP_045860292.1 helix-turn-helix domain-containing protein [Cellvibrionaceae bacterium Bs12]								Prophage	Phage portal protein	WP_045860320.1
MTEKTQTTLARESLELERDEMAAALNVHRMTLAKWERGEHKPPAAAVRATELLQFLHKKNLLREFIETQTTN
>WP_139495255.1 helix-turn-helix domain-containing protein [Aeromonas veronii]								Prophage	Phage tail protein	WP_139495177.1
MTPTNIRAAREALDIPVGVMAMRLGVDRDTYSKWERGVCQPSASAVTTIRWFLAGRVL
>WP_147273954.1 hypothetical protein [Aeromonas sp. ARM81]								Unclear
MTNLIQYTRDKLGFTTSEFARQLGVSRITVDQWVRQIREPPAVAVTAMKLLLFVHSIDQHHELRIFLNYMDNQMNLTILI
NAVNEADSLSALASALNELETFIRQSENENLNSIDDVLKSSELKLFGGNDPEIMGAYSGMILVLCFMRMVNVYHSSF
>AWH14652.1 hypothetical protein [Aeromonas phage 62AhydR11PP]								Phage	Terminase large subunit	AWH14673.1
MTHTEILQARQSLGLSVNAMAQRLGIDRNTYGKWERGEQRASAIAATAIKWLVAGKIE
>TND51966.1 hypothetical protein CF123_17770 [Aeromonas veronii]								Phage	Phage tail protein	TND51976.1
MAVTTAEIVERLQACRTVELSTRDITPTNIRAAREALDIPVGVMAMRLGVDRDTYSKWERGVCQPSASAVTTIRWFLAGR
VL
>HBA72220.1 hypothetical protein [Geobacter sp.]								Phage	Phage tail protein	HBA72218.1
MRTKITETELKAARQKLGLNQIELARRLATPYRTYQDWEGGRRSIPGVVAVAVELLIQRDAIVMQAIIEKIDRDLGGSNV
RKRGSGGPAV
>WP_129352084.1 hypothetical protein [Desulfovibrio carbinolicus]								Unclear
MTPEQKQQQIEFIKRSEKILGFNAGEMARALFVDYDTYGKWRRGQRELKAAPTTSIRMLVVMKICNAAKEDAFTMWTNQI
QP
>WP_135343990.1 helix-turn-helix domain-containing protein [Thermus tengchongensis]								Plasmid	ParA family protein	TFU14541.1
MMGVRGVAVNQKDLAHKLRQAREKLGLSQEEVAQALGVSRESLAQWERGERLPPALHLQRLAWLYGLEEKSLFEGGEVRY
RDGLSVLLPEGVSLSAKARLELQRWLEFLDAYAEFLKEEGEPLSPAPQGILRELRPLGGLLTDVRRASSEARKVRERLAL
GQDVIPDLRVLLDGLGILVYQASLGEGLASRGEQVPEGEGSPATIWGAFYRHPQLGFSVLVNVDSTPGRQVFTLAHELSH
ALYHSRLPGILCRREALPEEKEVETFANAWAAHFLVPGNALKERVGEWVGDPRKLSAEDALLLAHHFGVSYTLLLYRLLN
ERLITEDTFRAWSRISPRVLAQVLGLSQEPYHLPAPSFLGELGRFPPSVLRRVRRAVLEGRLSVSEAAGLLDVDSTTLQR
KLLASAEEEAESKEALELAKELNFRTPGRRRKALEA
>WP_051906246.1 helix-turn-helix domain-containing protein [Thermus tengchongensis]								Plasmid	ParA	WP_038043855.1
MGVRGVAVNQKDLAHKLRQAREKLGLSQEEVAQALGVSRESLAQWERGERLPPALHLQRLAWLYGLEEKSLFEGGEVRYR
DGLSVLLPEGVSLSAKARLELQRWLEFLDAYAEFLKEEGEPLSPAPQGILRELRPLGGLLTDVRRASSEARKVRERLALG
QDVIPDLRVLLDGLGILVYQASLGEGLASRGEQVPEGEGSPATIWGAFYRHPQLGFSVLVNVDSTPGRQVFTLAHELSHA
LYHSRLPGILCRREALPEEKEVETFANAWAAHFLVPGNALKERVGEWVGDPRKLSAEDALLLAHHFGVSYTLLLYRLLNE
RLITEDTFRAWSRISPRVLAQVLGLSQEPYRLPAPSSLGELGRFPPSVLRRVRRAVLEGRLSVSEAAGLLDVDSTTLQRK
LLASAEEEAESKEALELAKELNFRTPGRRRKALEA
