# Supplementary material for: Discovery of multiple anti-CRISPRs highlights anti-defense gene clustering in mobile genetic elements
Source: Nat Commun. 2020 Nov 6;11:5652. doi: 10.1038/s41467-020-19415-3 (PMC7648647; doi:10.1038/s41467-020-19415-3)
Supplement: Supplementary file 9 — Supplementary Data 7 [file 41467_2020_19415_MOESM9_ESM.xlsx]

## Sheet: 7. AcrIF23 + AcrIF24
AcrIF23 homologs; Accession number, host organism and aa protein sequence
>CAW26099.1 hypothetical protein PLES_13711 [Pseudomonas aeruginosa LESB58]
MPENRLHARYVAALRAVERPDAEPPSAAHLVVEFHRPAHESNDQHVAPLVGKPAVYRLDRISLHSSIRASIVIPTARHTA
STEPPRRRQMTNFQTWLDSADIPAQQNGQWIDLETGIAYDPSYDYASNTRRASLSPRGIDARAVAKAFGGRALTGTARQK
EWAEKIRAEKVQQMSQDQAEMACDPSGLLTAAKFWIENRNASAQEIAGFVMQQKALLAQHRSAQAAGQADKVAKIAAEYN
ALTARWGF
>WP_134588793.1 hypothetical protein [Pseudomonas aeruginosa]
MTNFQTWLDSADIPAQRNGQWIDLETGIAYDPSYDYASNTRRASLSPRGIDARAVAKAFGGRALTGTTRQKEWAEKIRAE
KVQQMNQDQAEMACDPSGLLTAAKFWIENRNASAQEIAGFVMQQKALLAQHRSAQAAGQADKVAKIAAEYNALTARWGF
>WP_052155894.1 hypothetical protein [Pseudomonas aeruginosa]
MTNFQTWLDSADIPAQQNGQWIDLETGIAYDPSYDYASNTRRASLSPRGIDARAVAKAFGGRALTGTARQKEWAEKIRAE
KVQQMNQDQAEMACDPSGLLTAAKFWIENRNASAQEIAGFVMQQKALLAQHRSAQAAGHADKVAKIAAEYNALTARWGF
>WP_134230615.1 hypothetical protein [Pseudomonas aeruginosa]
MTNFQTWLDSADIPAQQNGQWIDLETGIAYDPSYDYASNTRRASLSPRGIDARAVAKAFGGRALTGTARQKEWAEKIRAE
KVQQMNQDQAEMACDPSGLLTAAKFWIENRNASAQEIAGFVMQQKALLAQHRSAQAAGQADKVAIIAAEYNALTARWGF
>WP_121377764.1 hypothetical protein [Pseudomonas aeruginosa]
MTNFQTWLDSADIPAQQNGQWIDLETGIAYDPSYDYASNTRRASLSPRGIDARAVAKSFGGRALTGTARQKEWAEKIRAE
KVQQMNQDQAEMACDPSGLLTAAKFWIENRNASAQEIAGFVMQQKALLAQHRSAQAAGQADKVAKIAAEYNALTARWGF
>WP_024082453.1 hypothetical protein [Pseudomonas aeruginosa]
MTNFQTWLDSADIPAQQNGQWIDLETGIAYDPSYDYASNTRRASLSPRGIDARAVAKAFGGRALTGTARQKEWAEKIRAE
KVQQMSQDQAEMACDPSGLLTAAKFWIENRNASAQEIAGFVMQQKALLAQHRSAQAAGQADKVAKIAAEYNALTARWGF
>WP_052155777.1 hypothetical protein [Pseudomonas aeruginosa]
MTNFQTWLDSADIPVQQNGQWIDLETGIAYDPSYNYAANTRRASLSPRGIDARAVAKTFGGRALTGTARQKEWAEKIRAE
KVQQMNQDQAEMACDPSGLLTAAKFWIENRNDSAQEIAGFVMQQKALLAQHRSAKAAGQADKVAKIAAEYNALTARWGF
>WP_112302831.1 hypothetical protein [Pseudomonas aeruginosa]
MTNFQTWLDSADIPAQQNGQWIDLETGIAYDPSYDYASNTRRASLSPRGIDARAVAKAFGGRALTGTARQKEWAEKIRAE
KVQQMNQDQAEMACDPSGLLTAAKFWIENRNASAQEIAGFVMQQKALLAQHRSAQGAGQADKVAKVAAEYNALTARWGF
>WP_049950705.1 hypothetical protein [Pseudomonas aeruginosa]
MTNFQTWLDSADIPAQQNGQWIDLETGIAYDPSYDYASNTRRASLSPRGIDARAVAKAFGGRALTGTARQKEWAEKIRAE
KVQQMNQDQAEMACDPSGLLTAAKFWIENRNASAQEIAGFVMQQKALLAQHRSAQAAGQADKVAKIAAEYNALTARWGF
>WP_058200150.1 hypothetical protein [Pseudomonas aeruginosa]
MTNFQTWLDSADIPAQQNGQWIDLETGIAYDPSYDYASNTRRASLSPRGIDARAVAKAFGGRALTGTARQKEWAEKIRAE
KVQQMNQDQAEMACDPSGLLTAAKFWIENRNASAQEIAGFVMQQKALLAQHRSAQAAGQADKVAKVAAEYNALTARWGF
>WP_058171331.1 hypothetical protein [Pseudomonas aeruginosa]
MTNFQTWLDSADIPAQQNGQWIDLETGIAYDPSYDYASNTCRASLSPRGIDARAVAKAFGGRALTGTARQKEWAEKIRAE
KVQQMNQDQAEMACDPSGLLTAAKFWIENRNASAQEIAGFVMQQKALLAQHRSAQAAGQADKVAKIAAEYNALTARWGF
>WP_070711889.1 hypothetical protein [Pseudomonas sp. HMSC073F05]
MTNFQTWLDSADIPAQQNGQWIDLETGIAYDPSYDYASNTRRASLSPRGIDARAVAKAFGGRALTGTARQKEWAEKIRAE
KVQQMNQDQAEMACDPSGLLTAAKFWIENRNASAQEIAGFVMQQKAVLAQHRSAQAAGQADKVAKIAAEYNALTARWGF
>WP_121195281.1 hypothetical protein [Pseudomonas aeruginosa]
MTNFQTWLDSADIPAQQNGQWIDLETGIAYDPSYDYASNTRRASLSPRGIDARAVAKAFGGRALTGTARQKEWAEKIRAE
KVQQMNQDQAEMACDPSGLLTAAKFWIENRNASAQEIAGLVMQQKALLAQHRSAQAAGQADKVAKVAAEYNALTARWGF
>WP_161397054.1 hypothetical protein [Pseudomonas aeruginosa]
MTNFQTWLDSADIPAQQNGQWIDLETGIAYDPSYDYASNTRRASLSPRGIDARAVAKTFGGRALTGTARQKEWAENIRAE
KVQQMNQDQAEMACDPSGLLTAAKFWIENRNASAQEIAGFVMQQKALLAQHRSAQAAGQADKVAKIAAEYNALTARWGF
>WP_023121750.1 hypothetical protein [Pseudomonas aeruginosa]
MTNIQTWLDSADIPVQQNGQWIDLETGIAYDPSYNYASNTRRASLSPRGIDARAVAKTFGGRALTGTARQKEWAEKIRAE
KVQQMNQDQAEMACDPSGLLTAAKFWIENRNASAQEIAGFVMQQKALLAQHRSAQAAGQADKVAKIAAEYNALTARWGF
>WP_149810030.1 hypothetical protein [Pseudomonas aeruginosa]
MTNFQTWLDSADIPAQQNGQWIDLETGIAYDPLYDYASNTRRASLSPRGIDARAVAKAFGGRALTGTARQKEWAENIRAE
KVQQMNQDQAEMACDPSGLLTAAKFWIENRNASAQEIAGFVMQQKALLAQHRSAQAAGQADKVAKIAAEYNALTARWGF
>WP_119537175.1 hypothetical protein [Pseudomonas aeruginosa]
MTNFQTWLDSADIPAQQNGQWIDLETGIAYDPSYDYASNTRRASLSPRGIDARAVAKAFGGRALTGTARQKEWAENIRAE
KVQQMNQDQAEMACDPSGLLTAAKFWIENRNASAQEIAGFVMQQKALLAQHRSAQAAGQADKVAKIAAEYNALTARWGF
>WP_132919866.1 hypothetical protein [Pseudomonas aeruginosa]
MTNFQTWLDSADIPAQQNGQWIDLETGIAYDPSYDYASNTRRASLSPRGIDARAVAKAFGGRALTGTARQKEWAEKIRAE
KVQQMNQDQAEMACDPSGLLTAXKFWIENRNASAQEIAGFVMQQKALLAQHRSAQAAGQADKVAKVAAEYNALTARWGF
>WP_114012194.1 hypothetical protein [Pseudomonas aeruginosa]
MTNFQTWLDSADIPAQQKGQWIDLETGIAYDPSYDYASNTRRASLSPRGIDARAVAKAFGGRALTGTARQKEWAEKIRAE
KVQQMNQDQAEMACDPSGLLTAAKFWIENRNASAQEIAGFVMQQKALLAQHRSAQAAGQADKVAKIAAEYNALTARWGF
>WP_132491954.1 hypothetical protein [Pseudomonas aeruginosa]
MTNFQTWLDSADIPTQQNGQWIDLETGIAYDASYNYASNTRRASLSPRGIDARAVAKAFGGRALTGTARQKEWAEKIRAE
KVQQMNQDQAEMACDPSGLLTAAKFWIENRNATGKAIGEFVMQQKALLAQHRSAQAAGQADNVAKIATEYNALTARWGF
>WP_052048810.1 hypothetical protein [Pseudomonas aeruginosa]
MTNFQTWLDSADIPAQQSGQWIDLETGIAYDPSYDYASNTRRASLSPRGIDARAVARTFGGRALTGTARQKEWAEKIRAE
KVQQMNQDQAEMACDPSGLLTAAKFWIENRNASAQEIAGFVMQQKALLAQHRSAQAAGQADKVARIAAEYNALTARWGF
>WP_057382322.1 hypothetical protein [Pseudomonas aeruginosa]
MTNFQTWLDSADIPAQQNGQWIDLETGIAYDPSYDYASNTRRASLSPRGIDARAVAKAFGGRALTGTARQKEWAEKIRAE
KVQQMNQDQAEMACDPSGLLTAAKFWIENRNASAQEIAGFVMQQKALLAQHRSAQAARQADKVAKIAAEYNALTARWGF
>WP_121411509.1 hypothetical protein [Pseudomonas aeruginosa]
MTNFQTWLDSADIPAQQKGQWIDLETGIAYDPSYDYASNTRRASLSPRGIDARAVAKAFGGRALTGTARQKEWAEKIRAE
KVQQMNQDQAEVACDPSGLLTAAKFWIENRNASAQEIAGFVMQQKALLAQHRSAQAAGQADKVAKIAAEYNALTARWGF
>WP_042931863.1 hypothetical protein [Pseudomonas aeruginosa]
MTNFQTWLDSADIPTQQNGQWVDLETGIAYDPQYNYALKTRRTSLSPRAMDARTVAKAFGGRALTGTARQKEWAEKIRAE
KVQQMNQDQAEMACDPSGLLTAAKFWIENRNATGQAIAGFVMQQKALLAQHRSAQAAGQADTAAKIAAEYNALTTRWGF
>WP_134484399.1 hypothetical protein [Pseudomonas aeruginosa]
MTNIQTWLDSADIPVQQNGQWIDLETGIAYDPSYNYASNTRRASLSPRGIDARAVAKTFGGRALTGTARQKEWAEKIRAE
KVQEMNQDQAEMACDPSGLLTAAKFWIENRNASAQEIAGFVMQQKAVLAQYRSAQAAGQADKVAKIAAEYNALTARWGF
>WP_034020441.1 hypothetical protein [Pseudomonas aeruginosa]
MTNFQTWLDSADIPTQQNGQWIDLETGIAYDASYNYASNTRRASLSPRGIDARAVAKAFGGRALTGTARQKEWAEKIRAE
KVQQMNQDQAEMACDPSGLLTAAKFWIENRNASAQAIAGFVMQQKALLAQHRSAQAAGQADTAAKIAAEYNALTARWGF
>QDH93845.1 hypothetical protein [Pseudomonas phage vB_PaS_IME307]
MTNFQTWLDSADIPTQQNGQCIDLETGIAYDASYNYASNTRRASLSPRGIDARAVAKAFGGRALTGTARQKEWAEKIRAE
KVQQMNQDQAEMACDPSGLLTAAKFWIENRNASAQAIAGFVMQQKALLAQHRSAQAAGQADTAVKIAAEYNALTARWGF
>WP_124127305.1 hypothetical protein [Pseudomonas aeruginosa]
MTNFQTWLDSADIPAQQNGQWIDLETGIAYDASYNYASNTRRASLSPRGIDARAVAKAFGGRALTGTARQKEWAEKIRAE
KVQQMNQDQAEMACDPSGLLTAAKFWIENRNASAQAIAGFVMQQKALLAQHRSAQAAGQADTAAKIAAEYNALTARWGF
>WP_058201628.1 hypothetical protein [Pseudomonas aeruginosa]
MTNFQTWLDSADIPVQQNGQWIDLETGIAYDPSYDYASNTRRASLSPRGIDARAVAKTFGGRALTGTARQKEWAEKIRAE
KVQQMNQDQAEMACDPSGLLTAAKFWIENHNASAQEIAGFVMQQKALLAQHRSAQAAGQAAKAAKIAAEYNALTARWGF
>WP_147437152.1 hypothetical protein [Brenneria alni]
MTMATNRNWQFWHDEIADMPTFDDAGRYWYDAETGLRYDSKTYYLPTPAKRPPKKHSQKTLDARNVAKFFGGRALSGTAK
QVKWAEVIRAEKIQQLTESQALICCDPNGLMKNAGFWIDNRERSAKDIGEFAERYKQLIADYQTAKAAVNADHVAAIAAE
YNALTALWGFK
>RLM24766.1 hypothetical protein BIY29_08605 [Brenneria alni]
MATNRNWQFWHDEIADMPTFDDAGRYWYDAETGLRYDSKTYYLPTPAKRPPKKHSQKTLDARNVAKFFGGRALSGTAKQV
KWAEVIRAEKIQQLTESQALICCDPNGLMKNAGFWIDNRERSAKDIGEFAERYKQLIADYQTAKAAVNADHVAAIAAEYN
ALTALWGFK
>WP_129352082.1 hypothetical protein [Desulfovibrio carbinolicus]
MDNFTYWLENVADIPEEDENGNWRDLETGFQYDPKINYEACEKGTQRKTLSEKAMSGRETAKAFGGKALKGSFKQKEWAE
KIRAGKLSSMTDEQAKLACDPNGLLTHSKFWIENRFKSGTEIAEFVTEQKGMLKQYRAYPQTGHEEEKKILAAKYNALTE
KWLDQKEEKTSTTKDETPLEQWGGF
>NCC41549.1 hypothetical protein [Gammaproteobacteria bacterium]
MNQADMPELRNGAWVDLETGIEYDASFDYAANAPRAPRRTPSQKATDARAVAKMFGGRALKGTAAQKEWAEKIRAEKLAG
MSEDQAEMACDPNGLLTHSKFWIEQRARSGAEIGSFVQEQKALLKQAKTLKAAGKADEYTAVAAQYNALTAQWGWK
>WP_071523516.1 hypothetical protein [Pasteurella multocida]
MAYTTFQEWYSEADMPTRAEDGKWYDAETGLPFDPKYVYKKVERKSVSADTKGFRAYAKQFGGKALAGSMKQKEWAEKIR
YSVLTKCDDEQASILCSLAITDKASFWINFRNESAEQLFNRVTEIKRAIREVNKARAAYEATADSRGYMTKGTAECEAYE
VAVKKYYELTGGQ
>WP_132344987.1 hypothetical protein [Photorhabdus luminescens]
MHIDYAIESYKRYLEISKNRNLADKDFIRFICCEPKILNAAELIAERENNSIEFISCLCNSIRDTFNSKYKTITQNKKYA
LSNFLIKNTTPVELIAITFNMQVDDIISKLEIDGFENREIKIGYGNKSADEDKNFQAWKDGAIIPVKDKNGKWMDKATGV
IYDDEFDYINIRGKELSPAATLAKNGSKLNGLKPLKGTNRQIEWAEKIRFEKVKSMTDSQLSTVKSGNTSTHKAQFWIEL
RHIEASNIVDIIELFYSKGSKK
>HAB91909.1 hypothetical protein [Pseudomonas sp.]
MNNSISFVEYVEEFLDMHIALMSDEQIKEARADFTKFTANAAKRRAKLSDAALEARAVAKMFGGKALKGTAKQKEWAEKI
RAEAVRQMPEKQALLACDPKSILNHSKFWIENRAKSGAEIGAFIEKSKSTLKEYRAAVEAGDKEAVAALAKEYNSLNEAW
GF
>WP_011798230.1 hypothetical protein [Polaromonas naphthalenivorans]
MSNDKGFDAWYRDADMPEQRNGKWFDLETGLSFEDSYFNDVASPSTRTKMSSTAITARAAASKFGGKALTGTKKQKEWGE
KIRSELVQKLTPAQAEILVRYYPTAKFWIENRATPNLGAAAEEAHALIMQGHQLLLQADAELVCEGRYIKSFGRYHEIMA
ERSKVRDRLHQILVLPKH
>WP_049795223.1 hypothetical protein [Photorhabdus asymbiotica]
MHIDYAIESYKRYLEISKNRNSADKDFINFICCEPEIIKSAELIARKGNNNIEFISSLCNSIRDTFNSKYKTITQNQKYA
LSNFLIKNTTPVELIAITCDMQIDDVISKLEIDGFENSDIKIGYGNKSADEDKNFRAWKEGAITPVKDINGKWMDKATGK
MYNDEFDYIDMRGKELSPAATLAKNGSKFNGLKPLKGTNRQIEWAEKIRFEKVRSMTDSQLSIVKLGNAHTYKATFWINN
RNEENDFIVDTIETLYTKNGKK
>WP_014390763.1 hypothetical protein [Pasteurella multocida]
MAYTTFQEWYNEADMPTRAEDGKWYDAETGLPYQPVVKKVVRKSVSSDAKGFRAYAKQFGGVALTGSTKQKEWAEKIRYE
ILVKCDDEQATAICALALTQKSTFWINFRNESAEQIFNRVCEIRKAIKEVNKARRAYEATADERGFMNKDTAECAAYEAA
IKRYYEVAGE
>WP_054890307.1 hypothetical protein [Pseudomonas sp. NBRC 111129]
MNVFAAFKFWYADADMPEKVNGRWIDMETGIGFDPRAWLPKLTAIPDLTGSEKQIAWATKIRNDFMYKISDQETKRRLTA
KYLSSKFWIDNRNLSPGEMSALV
>PQQ35664.1 hypothetical protein C6H68_23915 [Photorhabdus luminescens]
MDKATGDIYDDELDYIDIRGKELSAAAILCKNGSKLTGLKPLKGTTRQIEWAEKIRFEKIKSMTDSQLSIVKLGNASTYK
AQFWINNRYADNNDIIDSIEHFYSKKGKKMILRGYQQELFDLVTPATTNDLIQLDTGAGKTPIEAALCGWAEYSIIVAHR
NILISQCSEKLAAFGIMHDTISTEHTRRRCMLAHKKTWEKFHIAR
>WP_132833748.1 hypothetical protein [Sphingomonas sp. PP-CC-3G-468]
MEKRIIHACGHEQAHYLTGFESQQKRKAKWLKTTTCRDCFVAEKRAEEVAATALSSAAVSHLVLPPLTGTDRQISWASTV
RNKRLAALTNSNSDADCNACLRVTDAKWWIDCRDLGDVDLMAAANRASNMQCVPTLMPSTTNPTIAL
>RYF07863.1 hypothetical protein EOO77_25535, partial [Oxalobacteraceae bacterium]
MEQRIIHACGHEQAHYLTGYDSQKERKAKWLKTTTCRDCFVADKRAEEVAAAALSSAAVSHLALPPLTGTDRQISWASTI
RTKRLAALTNPNSDADCNACLRVTDAKWWIDCRNLTDVDLMAAAIRASSMQSVPTLMPSTTNPTIAL
>WP_156859648.1 hypothetical protein [Pseudomonas putida]
MDVFAAFKLWYADADMPEKVNGRWVDMETGIGFDPRAWLPKLPATPELNGSEKQVAWATKIRNDFMYKISDQETKRRLTA
KYLSSKFWIENRNLTPGEMSALA
>WP_047595096.1 hypothetical protein [Pseudomonas plecoglossicida]
MDVFAAFKLWYADADMPEKVNGKWVDLETGIGFDPRAWLPKLPAIPELNGSEKQVAWATKIRNDFMYKISDQETKRRLTA
KYLSSKFWIENRNLSSDEMSALA
>WP_145128069.1 hypothetical protein [Pseudomonas sp. URMO17WK12:I11]
MDIFNAFRRWYADADMPEKVNGRWVDLETGIPFDARAWMPKQPAMPILSGSEKQVSWATKIRNDFLYKISDIETKKRLIA
KHLSSKFWIDNRALTPGEMSALA
>WP_132897206.1 hypothetical protein [Sphingomonas sp. PP-CC-3A-396]
MEQRIIHACGHEQAHHLTGYDSQQERKAKWLKTTTCRDCFVAEKRAKEVAAAALSSAAVSHLVLPPLTGTDRQISWASTI
RNKRLAALTNSNSDADCNACLRVTDAKWWIDCRDVGDVDLMAAANRASNMQCVPTLIPSTTDPTIAL
>RYF18483.1 hypothetical protein EOO77_11080 [Oxalobacteraceae bacterium]
MEQQIIHACGHEQGHYLTGYDSQQERKAKWLKTTSCRDCFVAEKRAEEVAAAAASSAAVSHLALPPLTGTDRQISWASTI
RIKRLAALTNSNSDADCNACLRVTDAKWWIDCRDLTDVDLMAAANRASSMQSVPTLMPSTTNPTIAL
>WP_056483803.1 hypothetical protein [Sphingomonas sp. Leaf208]
MEQRIIHACGHEQAHYLTGFESQQERKAKWLKTTTCRDCFVAEKRSEEVAAAALSSAAVSHLVLPPLTGTDRQISWASTV
RNKRLAALTNSNSDADCNACLRVTDAKWWIDCRDLGDVDLMAAANRVSNMQCVPTLMPSTTNPTIAL
>WP_132897175.1 hypothetical protein [Sphingomonas sp. PP-CC-3A-396]
MEQRIIHACGHEQAHHLTGFDSQQERKANWLKTTTCRDCFVAEKRAEEVAAAALSSAAVSHLALPPLTGTDRQIGWASTI
RTKRLAALTNSNSDADCNACLRITDAKWWIDCRDLTDVDLMAAANRASNIQCVPTLMASTTNPTIAL
>WP_107956070.1 hypothetical protein [Sphingomonas faeni]
MEQQIIHACGHEQGHYLTGYDSQKERKAKWLKTTSCRDCFVAEKRAEEVAAALLSSAAVSHLALPSLTGTDRQISWASTI
RTKRLAALFNSNSDGDCNACLRVTDAKWWIDCRDLTDVDLMAAANRASSMQSVPTLMPSTTNPTVAL
>WP_133021327.1 hypothetical protein [Sphingomonas sp. PP-CE-1A-559]
MEQQIIHACGHEQGHYLTGYDSQKERKAKWLKTTTCRDCFVAEKRADEVAAAALSSAAVSHLALPPLTGTDRQIGWASTI
RTKRLAALFSSNSDADCNACLRVTDAKWWIDCRDLADVDLMAAANRASSMQSVPTLMPSTTNPTIAL
>RYE92649.1 hypothetical protein EOO77_46525 [Oxalobacteraceae bacterium]
MEQRIIHACGHEQAHHLTGFESQQERKAKWLKTTTCRDCFVAEKRAEEVAAAALSSAAVSHLVLPPLTGTDRQISWASTV
RNKRLAALTNSNSDADCNACLRVTDAKWWIDCRDLDDVDLMAAANRASNMQCVPTLMPSTTNPTIAL
>RZL84874.1 hypothetical protein EOP66_02265 [Sphingomonas sp.]
MEPRIIHACGHEQAHYLTGFDSQQERKAKWLKTTTCRDCFVAEKRAKDVAAAAFNSAAVSHLVLPPLTGTDRQISWASTI
RTKRLAELTKPNSDADCNACLRVTDVKWWIDSRDLTDVDLIAAANQSSNTPRAPTLIPSTTNTVIAP
>WP_056413715.1 hypothetical protein [Sphingomonas sp. Leaf28]
MEQRIIHACGHEQTHHLTGFESQQERKAKWLKTTTCRDCFVAEKRAEEVAAAALSSAAVSHLVLPPLAGTDRQIGWASTI
RTKRLAALTNSNSDADCNACLRVTDAKWWIDHRDLTDVDLMAAVTKASDIRNVTAVTA
>RYE95215.1 hypothetical protein EOO77_43300 [Oxalobacteraceae bacterium]
MEQQIIHACGHEQGHYLTGYDSQKERKAKWLKTTSCRDCFVAEKRAEEVAAALLSSAAISHLNLPLLTGTDRQISWASTI
RTKRLAALTNSNSDGECNACLRVTDAKWWIDCRDLSDIDLMAAANRASNM
>KQN16608.1 hypothetical protein ASE89_08420 [Sphingomonas sp. Leaf30]
MEQRIIHACGHEQAHHLTGFESQQERKAKWLKTTTCRDCFVAKKRAEEVAAAALSSAAVSHLVLPPLAGTDRQIGWASTI
RTKRLAALTNSNSDADCSACLRVTDAKWWIDHRDLTDVDLMAAVTKASDIQDVRAVTASLTDMPRTA
>KHA65199.1 hypothetical protein NI18_03810 [Sphingomonas sp. Ant20]
MEQRIIHACGHEQAHHLTGFESQQERKAKWLKTTTCRDCFVAKKRAEEVAAAALSSAAVSHLVLPPLAGTDRQIGWASTI
RTKRLAALTNSNSDADCSACLRVTDAKWWIDHRDLTDVDLMAAVTKASDIQDVRAVTASITDMPRTA
>WP_108398727.1 hypothetical protein [Devosia submarina]
MTINLRDLANRPASSVSDADVAAAIEVMLADPRVTKAIHVGRENGAPDGRQMIDFAMVGFEGVHTVGRCISAFYDASRLQ
QIAFDKARAEEAKARHKRDALNKKLLALAVPYPGRDEEFDDFADGIEADLTGVPGSLVDDKLERARLYLAYLDSKKIKKP
KAPRWTGPSLKGLGGSTKQKHWAAQIRAEKLGSFSEENRKFFDENTVHSSFWIEYRNHTGAEISARMDTVYAKLQAAISA
RVAYAKEHATERGVVITGEYNDLLNAVSAAQAKWHRLLDGEDKW
>SFO48679.1 hypothetical protein SAMN05428984_4570 [Sphingomonas sp. OK281]
MEQQIIHACGHEQGHYLTGYDSQKDRKAKWLKTTTCRDCFVAEKRAEEVAAAALSSAAVSHLALPPLTGTDRQIGWTSTI
RTKRLAALTNSNSDADCNACLRVTDAKWWIDSLDLTDVDLIAAANQSSNMPRSPTLIRSTTNTVIAPHRHRLT
>RYF19680.1 hypothetical protein EOO77_09600 [Oxalobacteraceae bacterium]
MDQVIAHVCGHSQLHYLHGFASQQDRKARWLETTKCRTCFAMDRQAEQLANVTRDDATIAHLVLPQLSGSDRQIAWATKI
RTERLSAILTEAAERHVKACTDCLSITEAKWWIDHRNLSAADLINKTQASPSLIDTKAAAALISDTCPTIPVGSSS
>WP_026762694.1 hypothetical protein [Selenomonas artemidis]
MSRYDIEFSCGHSASVNLMGKVSGAYLEHLADDVCPHCRAEKEDAENSAFEESYGLPALDGSEKQIHWARTIRKSFFEKM
EEEKGKIEPELYGQAVQFFGQKTAAKWWIDNRNWLPEGLIDKFYEEIASVRFDTSYDEPAADETEAPSVVYPENEVSKDI
AHVYVLDGDVVIRSPKNDTIRNTAKEHGFRWDSEYQAWRLKMNVMNGDKDDRIAEIGNALLNEGIIVKIEDEALRERAVN
AVFEQRTARWIVVENDVIRIYWEYNPVLYSYIKDLPGARYEDGGVTVKARYFAEIRDFADLNDFKISPGAEKLLSKAEQA
DLEKARTTVKKAEKATPKTKDVKEIMSSSRDVLDDLLDE
>WP_132742234.1 MULTISPECIES: hypothetical protein [unclassified Sphingomonas]
MEQRIIHACGHEQGHYLTGFDSQQERKAKWLKTTTCRDCFVAEKRAAEAAAAALSNAAVSHLDLPLLTGSDRQISWASTI
RTKRLAALTNPNSDADCSACLQVTDAKWWIDRRDLTDVDLMAAAAQAPDLQSATVVTASITDMPRTA
>WP_056025300.1 hypothetical protein [Sphingomonas sp. Leaf20]
MEQRIIHACGHEQAHHLTGFESQQERKAKWLKTTTCRDCFVAEKQAEEVAAAALSSAAVSHLVLPPLAGTDRQIGWASTI
RTKRLAALTNLNSDADCSACLRVTDAKWWIDHRDLTDVDLMAAVTKASDIQDVRAVTASITDMPRTA
>WP_031393296.1 hypothetical protein [Sphingomonas sp. STIS6.2]
MEQRIIHACGHEQAHYLTGFDSQQERKAKWLKTTNCRDCFVVEKRAEEAAAAASSSAAISHLDLPPLTGSDRQISWGTTI
RTKRLAGLTNLYSDADCYKCLWVTDAKWWIDHRDLTDVDLMAAATQAPDMQSTPAVTASITDMPRTA
>WP_056677545.1 hypothetical protein [Sphingomonas sp. Leaf30]
MPAMEQRIIHACGHEQAHHLTGFDSQQERKARWLKTTNCRDCFVAEKRAEEAAAAALSSAAISHLDLPLLTGTDRQIGWA
STIRTKRLAALTNSNSDADCYACLQITDAKWWIDHRDLTDVDLMAAATQAPDMQNVTAVTASITDMPRTA
>RYF22825.1 hypothetical protein EOO77_03355 [Oxalobacteraceae bacterium]
MEQRIIHACGHEQAHHLTGYDSQQERKARWLKTTTCRDCFVAEKRAEQAATAALSSAAVAHLDLPLLTGTDRQISWASTI
RTKRLAAITALYNVADHHVCLQVTDAKWWIDHRDLTDVDLMAAATQVPDMQSTTAAMASITDIPRIA
>WP_111952714.1 hypothetical protein [Desulfobacter hydrogenophilus]
MSEQNFDYEVRCKSCFNKFIVQMYDSHDKCLWLVDNKDWYCDSCKREYLDKKTEMFSKANAGLGFPPLTGTQKRIAWAEK
IRAELINKANYLNSTLSHEDEDAKTLSDKAFLLFFQEWQTETDAKWWIDNRTTNVRDISIRIKEITDTLL
>WP_012031092.1 hypothetical protein [Dichelobacter nodosus]
MTTETVKKTYKIEDIKLEAKQYYRRGYIKIDTRSNDAPKISSFVQLISVYFAGDRELTVIVEYDGDSVFIKRQEDENVIR
HKMSTAAEAEELIAMVKQLAIDTSNDILNEELSYHASHALVRIIEGFDETTYVTAIKLLIAAMPLVTEVYDFMQSDESLR
SFYDSDVEEMVDSGKIDLENVREFIRVKAGELGLELYDLDDDDVLLKVIRDVLCAIRDCEDDYNLRSRYNSYFYSLTYEE
RREAYRKKVIKETAERRQTAKLLGLTALKGTLKQKKWAEDIRRKFLENASADEDVYLFLKSASCAQHSKFWIETRDISTA
VKEQAIKTLIVATRKANEIGEGNEGYDEQVKIRQAAIDKLGVEI
>WP_056025702.1 hypothetical protein [Sphingomonas sp. Leaf20]
MEQRIIHACGHEQAHYLTGFESQQERKAKWLKTTTCRDCFVAKKRAEEAVASAVSSAAVSHLNLVPLTGTDRQISWASAI
RTKRLAALINLNSEAECNGCLRVTDAKWWIDCRDLTDVDLMAAAAHAPDVGSAMADTAVTASITDMPRTA
>RYF18675.1 hypothetical protein EOO77_10930 [Oxalobacteraceae bacterium]
MEQKIIHACGHEQTHYLTGYDSQQGRKARWLKTTTCRDCFGVEKRAEAAATAALSSAAVMHLGLPALTGTDHQISWASTI
RAKRLAAITALCKVADYHACLQVTEAKWWIDHRDVTDVDMMAATGRPSGIQMISVATASIMDAPQVS
>RYF21276.1 hypothetical protein EOO77_06340 [Oxalobacteraceae bacterium]
MEQQIIHACGHEQTHYLTGHHSQQERKAQWLKTTTCRDCFVVEKRAEAAATAALSSAAVKHLGLPALTGTDRQISWASTI
RAKRLAAITALCKVADYHACLQVTEAKWWIDHRDIADVDMMAAAGRPSGIQMISVATASIMDAPQVS
>RYF19824.1 hypothetical protein EOO77_09280 [Oxalobacteraceae bacterium]
MEQQIIHACGHEQGHYLTGYHSQQERKAKWLKTTNCRDCFVAEKRAAEAAAAASSSAAVSHLSLPLLTGSDRQISWASTI
RTKRLAALTNFNSDSDYQACLQVTDAKWWIDHRDLTDVDLMAAATLAWDIQSAPAIRAIADMPRTA
>WP_107959433.1 hypothetical protein [Sphingomonas aurantiaca]
MEQRIIHACGHEQGHYLTGFDSQQERKVKWLKTTSCRDCFVAEKRAEEAAAAALSNAAISHLDLPPLTGTDRQVSWASTI
RTKRLAVLINSNSGVDCYACLQVTDAKWWIDRRDLTDVDLMAAAAQASEVQSATAVTASITDMHRTA
>RAZ83422.1 hypothetical protein DDV93_14020 [Rhodobacter johrii]
MIMTNEIRRNIEDLDEKTNSNWHYKGNGIYWDEDTGSTGTFTELMGFDKEPKAKPFVPSAAASTARATVANYGLKALTGS
PKQKEWAEKIRADIIKRLPYNVRGHFAHLTTAKFWIENRQAGNEFWLGHAKVPAAPVEKPKAAPKKKAVGVAKRTIAIVK
SDPALAREAHRTPYFAKPGNEHRVAPFEHLDGQQLEAFVVEYMTKFLFLQGAARNEAAADMRARYGIADGTLL
>RYF04434.1 hypothetical protein EOO77_29660 [Oxalobacteraceae bacterium]
MEQRIIHACGHEQGHYLTGFDSQQERKVKWLKTTSCRDCFVAEKRAEEAAAAALSNAAISHLDLPPLTGTDRQVSWASTI
RTKRLAVLINSNSGADCYACLQVTDAKWWIDRRDLTDVDLMAAAAQASEVQSATAVTASITDMHRTA
>WP_146757625.1 hypothetical protein [Rhodobacter johrii]
MTNEIRRNIEDLDEKTNSNWHYKGNGIYWDEDTGSTGTFTELMGFDKEPKAKPFVPSAAASTARATVANYGLKALTGSPK
QKEWAEKIRADIIKRLPYNVRGHFAHLTTAKFWIENRQAGNEFWLGHAKVPAAPVEKPKAAPKKKAVGVAKRTIAIVKSD
PALAREAHRTPYFAKPGNEHRVAPFEHLDGQQLEAFVVEYMTKFLFLQGAARNEAAADMRARYGIADGTLL
>PIP37546.1 hypothetical protein COX19_16375 [Desulfobacterales bacterium CG23_combo_of_CG06-09_8_20_14_all_51_8]
MTDPVNTYEVICRTCRTRFKVQLFDSHDKNLFVADKKDWYCEQCKRQYFKKQTTDLAAAHQKIGFSELTGSEKTISWAEK
IRAELINKVKYFQQSLKFASDAEKQLSDQAFEKFLADWQSQPQAKWWIDHRQMTVRDISSRISAITDTLKNP
>MAL49632.1 hypothetical protein [Methylophaga sp.]
MQHLPDALAPLAAYRQFLLYKLVWDERKQGYQKIPISPHTFASYPKGSDWQKDPASTTDAETALAMAQAAGSGYGVGFLF
TPNDPFFFVDLDHCLSPDGATWSAVALAVLGMLPGAAVEVSQSGTGLHIFGTGNAPAHGNKNTGLGLEFYTEWRFAALTG
TNAIGSAATDLTQWLPALVDTYFPRKGGDKGQEWTEEPVAEWNGPEDDDELIEKALGSQSAAGVFGGRSTFAGLWEGDED
ALARAYPDPEGHRSYDGSSADAALAQHLAFWTGNDCERILRLMWRSGLVRDKWEREDYLYRTILRAAELQESVYTAGRRE
VDNSIAEAHGAPKLRASSDAQRNYAETVRAEKLQQATEEQAARLCSSSGPNASAKFWLDNQELEPADLVAMITPIEAAAD
PLGDRTGPQIVAGHQYLGATLQLEHFDGCVYIQDLHRIFTPSGSMLKPEQFNATYGGYVFQLDETGDKTTRKAWEAFTES
QVIRWPKAEATCFRPELGTGELIEEEGRVLVNTYVPIETPRQKGDAGPFLTHLAKVLPEPSDRDILLAYMAACIQYKGAK
FQWAPLLQGCEGNGKTLFTRCVAYAIGNRYTHLPPANEISEKFNEWLFNKIFIGIEDVYVPDHKKEVIEVLKPMITNDRL
AMRAMQQAQVMGDNRANFMLNSNHKDAIRKTRTDRRFAVFYTAQQGPADLERDGMVGDYFPDLYQWLRAGGYAVVAEYLE
TYPIPDELNPATKCHRAPVTTSTNEAINASMGGVEQEILEAVEEGQPGFAGGWISSVAVERLLNNMRAGRAIPPNKRREL
MQSLGYDWHPALTNGRANNPIMIDEGKKPRLFIREGHIHANLTSPVEVARAYQEAQGVPASSVGSAEKVFGGS
>RYF22451.1 hypothetical protein EOO77_04090 [Oxalobacteraceae bacterium]
MEQRIIHACGHEQAHYLTGYDSQQERKARWLQTTTCRDCFMAEKKAEEVKATALNVAAIAHLDLPLLVGTDRQMSWASTI
RTKRLATMAAPGGVADHDACLQVSDAKWWIDHRDLPDLDMIAAAARLPR
>WP_118344552.1 hypothetical protein [[Eubacterium] eligens]
MAWYYRTYACGHEGRENVTGKTEERMYRVEKLFSGLCPECRKRQQEEEHAQVNAQAEIKSLEHSFPQLSGSEKQVAWANT
IRIKFYEDCISRQDNPDKIINIETDAKFWIDNRNNLCQDFIDKYIEKKQEELQHKTAVENSTVEPAEKKHDGVVEISEYN
SYGVYKVILKYKKNDDFKNIVKAHGYVWDDGEWFKKLTRFTGAYKDRAAEIGNILLKNGFSISITDEKIRDMAVNGSYKE
EVTRWITEGAEPFHVYIRLTGNDAVYKKAMSITDAKYSNSKVEVTGSHYREIRKFAEENSFKFTGEADRILQKYEEKDKK
KEQANT
>WP_056504392.1 MULTISPECIES: hypothetical protein [unclassified Sphingomonas]
MEQQIIHACGHKQVHVIYGFDSQVARKARWLRTTKCRACFVADKKTEQTEAAARDSATIAHLVLPPLTGSERQVSWAETI
RINRLAALMATPHKTTDADCSLCLRISDAKWWIDHRDLPNADLVVQATRQLQIAAMPANGQQSAAA
>RYF22938.1 hypothetical protein EOO77_03105 [Oxalobacteraceae bacterium]
MEQRITHACGHEQDHYLTGYDSQQERKARWLQTTMCWDCFVTEKKAEEVRAAALNNAAIAHLDLPVLVGTDRQMSWASTI
RTKRLAVMTAPGGVADHDACLRVSDAKWWIDHRDLPDLDMIAAAARLPR
>QCJ72237.1 hypothetical protein C9446_20770 [Providencia heimbachae]
MTEEEARLCCRPNNILRLAKIWIQNRKKTPAEFVLFMRETDRLREEHAQANEQKDAKLVKSTAEAYNALTRKWGII
>ARB06282.1 hypothetical protein SppYZU01_45 [Shewanella phage SppYZU01]
MQQLPDALRPLAAYRQFILFKLVWDEAKQGYRKIPINPHTLLAYPKGGDWQKDPTSTTDAETAISLAATAGNEYGVGFLF
TPNDPFFFVDLDKCLNPDGATWSAVAMDILGRLPGAAVEVSQSGRGLHIFGVGTVPEHSNKNTALGLELYTEWRFVALTG
TNAIGNAETDCSATMPALVANYFPAKVTQAGDEWTTEPLAEWNGPEDDDELIEKMLATQSAGGVFGGRSTFAALWEGDED
ALAQSYPDTEGHRAYDGSSADAALAQHLAFWTGNHCDRMFRLMWRSGLVRDKWEREDYLIRTISRAVSLQETVYTAGRRE
VDNTIAEAYGAPKLRASSDAQRNYAEHVRALKLQEATEEEAKRLCSSSGANASAKFWLDNQERTPAELVAMVTPVEKAGD
PLGNVESGPQIVAGHQYLGATLQLEHFAGCVYIQDMHRIFTPSGSLLKSEQFNATYGGYVFQIDETGDKTTRKAWEAFTE
SQVVRYPKAESMCFRPEMPTGALIREEGRVLVNTYVPLETPRQQGDVTPFLGHLARVLPNESDRAILLAFMAACVQHKGV
KFQWAPLLQGCEGNGKTLFTRCVAFAIGKRYTHYPKAADIDNKFNGWLLNKLFIGVEDIYVPDHRREVIETLKPMITGGD
GLEIQLKGVDQITADVCANFMLNSNHKDAIRKTRTDRRFAVFYTAQQNEQDLARDGMTGDYFPNLYSWLRDQGGYAMVAE
YLATYAIPDELNPATRCHRAPETTSTSEAIHASMGGVEQEILEAIEEGRVGFAGGWVSSVAVERLLQQIHATRAIPHNKR
RELLQSLGYDWHPALTNGRVNNPIPIDDNKKPRLFIRNGHISANLTSPAEVARVYQEAQGAPSENVGKASQVFGGS
>RYE92965.1 hypothetical protein EOO77_46110, partial [Oxalobacteraceae bacterium]
MEQRIIHACGHEQAHHLSGYDSQQERKARWLKTTTCRDCFVAEKRAEEAAAAALSSAAVAHLDLPLLTGTDRQISWASTI
RTKRLAGITALCGVADYHACLQVTDAKWWIDHR
>WP_156363463.1 hypothetical protein [Sphingomonas sp. Leaf30]
MLTNWQALHVNGLPHSRFNLTHTRCLDMAVEHLRFMSKIITHACGHEQIHYLAGFASQQERKARWLETTKCTTCFLATKQ
AEQAEAAVRDGAAIAHLDLPSLTGSDRQVAWATTLRASRFCSFGTRPVIDENGYQVCVLVTDAKWWIDHRALTDHELLEE
AERCAVEMSILASSNHDPSLPQTA
>WP_156362194.1 hypothetical protein [Sphingomonas sp. Leaf208]
MPHARFTLTHTGCLKMSAEHHPVMGQIITHACGHEQIHYLSGFASQQERKARWLETTECRTCFVATKQTEQAEAAVRDGA
AIAHLNLPLLTGSDRQVAWATTLRASRLCRFVAEPVTKGKGFQVCTLATDAKWWIDHRTLTDTDFLIEAERSGVQTKFLA
SSDPNLALIKAT
>RYF22782.1 hypothetical protein EOO77_03415 [Oxalobacteraceae bacterium]
MDQIIVHACGHKQLHYLTGFTSQQDRKARWLETTQCRTCFAEVRQAEQRANAARDDAAIARLALPQLTGSDRQITWATTI
RTGRLASMLAGAVEHRAEAWIACLPMTDAKWWIDHRDLTVSDLIAKAENSSGIAEGQAHEQQGSTP
>WP_031394189.1 hypothetical protein [Sphingomonas sp. STIS6.2]
MGQIIAHACGHEQIHYLSGFASQQERRARWLETTKCRTCFVATKQTEQAEAAVRDGAAIAHLDLPLLTGSDRQVAWATTL
RASRLCALLASPATERTQLQVCTHVTDAKWWIDHRTLTDTQLLAEAQLYAVGIDKSASGDIVPACRRPPNDGLLGCRRKH
EF
>WP_149471103.1 hypothetical protein [Roseomonas genomospecies 6]
MTVIVMPPKPCLTVAEMEYCIDVLGFEPTTKTEADEMLAGFRAAKPSPKPRTSPAMNSKHDAAVKTARAEARQAGLAKLT
GSTAQKRWAEQIRQDMLRQVTDQAVREAMGTYLTSAKDWIDNRTNLTGLRTMALGRRDRHRALIR
>OQY12954.1 hypothetical protein B6I31_02200 [Desulfobacteraceae bacterium 4572_19]
MTKEIYDYEVRCKTCYKKFKTQLFESHDKNLWLVDKKDWYCETCKTEYFEKQTSKLTKSHAKIGFPALTGTPKRVSWAEK
IRAELINKVSFLKKNLVFKSDKEKEISDLAFNLFLQEWQKKTEAKWWIDNRKMTVRDISDRIKKLAGSLD
>WP_091975907.1 hypothetical protein [Peptostreptococcus russellii]
MANKCRKRRYTITCKCGHEMEVNIGGYTEEYRQEVLEDCKNHVCYKCEAKDREEELKKSIPNIELTPLQGTEKQIAWAED
IRNKMLDKCKDNAEIMQIILTETSAKYFIENRNKEAKDIAVEILEKDLVIPEEIDETEFVEIEDEEAKEIRKNLVIKLEE
IGYRLYNEDEVYNAILYLTRRIKNTILIRDFEGYKMDSLIENLNNRAKRYKKRHADREDAKIFR
>RYF15610.1 hypothetical protein EOO77_13220 [Oxalobacteraceae bacterium]
MGQIITHACGHEQIHYLSGFASQQERKARWLKATKCRNCFVATKQGEQAEAAVRNSAAIAHLDLPLLTGSDRQVAWATTL
RASRFCALMANSGTDGNGRHVCAVVIDAKWWIDHRALSDAELVAEAERYGAATDTSVGGKIKSGLPPAV
>RYF12951.1 hypothetical protein EOO77_16560 [Oxalobacteraceae bacterium]
MEQLITHACGHVQAHHLVGYASQQERKARWLPTTDCRSCYIAGKRAEQTEAALRNDAAIAHVELPALAGSDRQIAWATTI
RAGCLASMLASPEIGTGWQSCLTIIDAKWWIDHRTLTGADLISKAASTTTVSTITVDAASLQSQTA
>OGR12795.1 hypothetical protein A2097_08580 [Desulfobacula sp. GWF2_41_7]
MYDSPEKCLWLIDNKDWYCDSCRKEYLDKKTAALSKANASLGFPPLTGTPKRIAWAEKIRAELINKANYLNQGLNHDDEA
EKALSDKAFLLFFQEWEKETDAIWWIDNRTTNVRDISIRIKEIIDIISYKLRS
>PZT90486.1 hypothetical protein DI625_17705 [Sphingomonas sp.]
MFESMEQQIVHACGHEQVHVIYGFNSQVARKARWLRTTKCRACFVADKKAEQTKAAARDDATIAHLDRPQLNGSERQVSW
AETIRVSRLAALMALPHTSADADCGICLGIDDAKWWIDHRDLSHAEFLAQATRHLQIAGMPASGQHSEAA
>MAF33457.1 hypothetical protein [Desulfobacter sp.]
MPEEICSYDVRCRTCHTLFKVQLFESHEKNLFLADKKDWYCEKCKKEYFSKQTEKLTRAQQAIGLPELKGSQKMVSWAVK
IRAELMNKADYLKESPKFENDDERELSGKAFERFFREWQGKTDAKWWIDRRKMSVQDISKRVEEISESIKKK
>WP_143541375.1 hypothetical protein [Rhizobium anhuiense]
MHYDHTIPAGILEAPQVSIASEIEEFKLKGKFTSLTLVETAKWLSSLFDKCVYVDAEVFRVGDTWSMSVVRLAGGLRAFT
GAGRGRSGTVYVREITIDKKATETNKVRVELVPTELFPHLDDRLCSYVKMTNEQRLEAIEVFRLADGAEKMKLHRKVASA
AGGKALVGTIRQKIWAEELRSNFLKSVTPEFRERVLKAQPSQSAKWWIENRTKLLSAASSLNTPF
>RZL81799.1 hypothetical protein EOP66_05590 [Sphingomonas sp.]
MEQFITHACGHAQAHYLSGFASQQERKARWLQTTKCRSCFIAEKQADHATAAVRDGAAIAHLELAQLSGSERQVAWATTI
RAGRLATMVTDGPAEDQSALQACLAITDAKWWIDHRALTDTDLLAKADFHAGTACAAGEEICAAGVAQAA
>KQN90785.1 hypothetical protein ASE90_17010 [Sphingomonas sp. Leaf67]
MEQRIVHACGHEQVHVIYGFDAQIAHKARWLRTTQCRTCFIADKQAEQAKEATRNEAAIAHLDLPELAGSERQIEWATSI
RASRLAALTFDPIKTADADCALCLQISDAKWWIDHRALPAGEFIDKARAVCATAHAMPIMSDRVQSA
>RJP81922.1 hypothetical protein C4522_04140 [Desulfobacteraceae bacterium]
MTEEIFNYTVRCRTCRCKFEVQLFDTHEKNLFLVDKKTWFCEKCKKEYFDKRTAQLTNEHKNVGFQEITGTQKMVSWAVK
IRADMLNKVRYLQESLTFDSHEAKEKSERAFEMFLSEWQAQTEAKWWIDHRNMNVRDISKRIGEISEAISKE
>WP_156361461.1 hypothetical protein [Sphingomonas sp. Leaf67]
MIEWIANGTLSDMEQRIVHACGHEQVHVIYGFDAQIAHKARWLRTTQCRTCFIADKQAEQAKEATRNEAAIAHLDLPELA
GSERQIEWATSIRASRLAALTFDPIKTADADCALCLQISDAKWWIDHRALPAGEFIDKARAVCATAHAMPIMSDRVQSA
>WP_093666766.1 hypothetical protein [Sphingomonas sp. S6-262]
MEQRITHACGHEQVHYLAGFPDQRVRKATWLRTTECRTCFVAAKRLQEAEVAARDLVVVAPLDLPQLCGSDRQVAWATTI
RARRLSAMLAEGSVPDFRFGVIDAKWWIDHRDLTDADLVAKAGEIMTAGLPQAA
>PDS33723.1 hypothetical protein CO665_34640 [Rhizobium anhuiense]
MEAPQVSIASEIEEFKLKGKFTSLTLVETAKWLSSLFDKCVYVDAEVFRVGDTWSMSVVRLAGGLRAFTGAGRGRSGTVY
VREITIDKKATETNKVRVELVPTELFPHLDDRLCSYVKMTNEQRLEAIEVFRLADGAEKMKLHRKVASAAGGKALVGTIR
QKIWAEELRSNFLKSVTPEFRERVLKAQPSQSAKWWIENRTKLLSAASSLNTPF
>WP_055997439.1 hypothetical protein [Sphingomonas sp. Leaf67]
MEHQIVHACGHEQIHVIYGFNTQVARKARWLRTTKCRACFLADRKAEQAEATARDSATIAHLDLPMLIGSECQVAWAVAI
RISRLAALTTSPHTSDNSDCDLCLRIYDAKWWIDHRNLSHAEFLAQATKRLQIADMPANGQGSEAA
>WP_156356258.1 hypothetical protein [Sphingomonas sp. Leaf22]
MIRWIANGTLSHMEQRIVHACGHEQVHVIYGFDAQVARKARWLRTTQCRACFIADKQVEQAKEAFENQAVIANLDLPELT
GSGRQIDWAATIRAGRLAALTLDPVTTADADCAVCLQISDAKWWIDHRTLPLGEFVAKAHAARATTDTVQTMSDRVQAA
>KQM78904.1 hypothetical protein ASE70_18910 [Sphingomonas sp. Leaf22]
MEQRIVHACGHEQVHVIYGFDAQVARKARWLRTTQCRACFIADKQVEQAKEAFENQAVIANLDLPELTGSGRQIDWAATI
RAGRLAALTLDPVTTADADCAVCLQISDAKWWIDHRTLPLGEFVAKAHAARATTDTVQTMSDRVQAA
>RYF19443.1 hypothetical protein EOO77_10135 [Oxalobacteraceae bacterium]
MGHIITHACGHGQIHHLAGYARQQEQKAKWLETTRCRECFIADKQAGQAEAAARDVAAVAHLTLPALNGSDRQIAWATSL
RAARLLSMTSHEGDDVTLSALVSHLTDAKWWIDGRGLTNVEWLEQAEQIAAIRVPVSYECETTPALPVQEAHRAALPPHF
AN
>RYF20302.1 hypothetical protein EOO77_08310 [Oxalobacteraceae bacterium]
MSKIITHACGHEQIHYVAGFASQQERKARWLETTKCTTCFLATKQAEQAEAAVRDGAAIAHLDLPSLTGSDRQVAWASTL
RASRFCKLVTQKDGYQICVLITDAKWWIDHRALTEHELLKAAERRAVEMSVSASSDPSLSSPQAV
>WP_159871784.1 hypothetical protein [Novosphingobium sp. 9U]
MYHRITHACGHMQDHHIDGFTSQRERKMRWLTSTQCRSCFNTQKRAEQAEVAAQNDLAIAHLARPALTGTDRQVSWAESI
RAQRLATCIAAGSDAHIVEVLRAVQDAKWWIDHRELTNEELRNAAACMPVPTVPVRA
>WP_140776981.1 hypothetical protein [Mesorhizobium sp. B2-4-17]
MTDIETLTAAVLRTFKTTAQKTQVRAVPFAADEIVRRALADTAHRHAFLETVEVEGVAVSVYGIPTLSKKLLVFTADDGK
AYSGFAPMSKPAAPRVPKALKKAAPAEEPKAKHAMPIVTAEPKNFEADERIGVGARTHNGERRLFTYVRQGAAVGDRVVS
DGWTTRIVELADVSDRGRLVYLEEERDFDRVIAVMSALAREPKQHDELFGSTTQGGDKEYLKSVPGTFTAGDRFASTTGR
GSRELVVTGLGKPFQADYSTKWVQYAYVVRAEAYDAMTDTDKAALPKDAAEAEVLAVAKAKETAKTARRAATVLGGRALT
GTPKQKAWAEKIRAAVLAKAPPSAAEEYLSGEKFRAATYWIENHRNALPR
>RYF12061.1 hypothetical protein EOO77_18130 [Oxalobacteraceae bacterium]
MDHHRGMGQIITHACGHEQIHYLSGFASQQERKVRWLKTTKCRTCFVAAKQAEQAEAAARDSAAIACLNLPPLIGSDRQI
AWATILRAGRLCALTASSGTEESGHQVCAAVVDAKWWIDHRSLSDTELLAEAERHAVAIDTAACSDSNASLPRTA
>WP_009875320.1 hypothetical protein [Actinobacillus pleuropneumoniae]
MTTQLTIKSKENLDKIINVSKFANQDYLLATLVALLTQTKCEFNTDDLRILQRNEVLVATYNGDIPKELLFSITKESNTA
ALALRMLLVKAESMSPKDFMNWLFESANNAANNIENIDDFEFLSAVRELDRAQENVIKAIENRSLNKKIQAGQKASETAA
VLGLPKLTGSAKQVAWAEQIRQKCLKTMPAEKIQRAAKTATTAKYWIDNYKHIL
>WP_125962592.1 hypothetical protein [Sphingomonas koreensis]
MDHRITHTCGHEQTHYIAGFASQQERKGTWLRTTVCGACYRKQRQEENERDAAASQQAVAHLSLVPLNGSERQVSWATTI
RAKRIALLRKDQPLDSVETGAALLGIADAKWWIDNRDATDAQLLASVGAGQRPG
>RJP94251.1 hypothetical protein C4518_03710 [Desulfobacteraceae bacterium]
MTQNTQTYEVKCRTCRTPFRVALFDSHEKNLFVADKKDWYCDVCKKAYFNRKTAELTGQQQDKGFPELTGTDKTISWAVK
IRGELLQKVDYLQKSLKFASDAEKELSAKAFEMFFDEWRQATDAKWWIDRRTMNVRDISQRIADLSAAIKKGPDPAESVS
D
>WP_126374712.1 hypothetical protein [Actinobacillus lignieresii]
MTTQLTIKSKENLDKIINVSKFANQDYLLATLVALLTQTKCEFNTDDLRILQRNEVLVATYNGDITKELLFSITKESNTA
ALALRMLLVKAESMSPKDFMNWLFESANNAANNIENIDDFEFLSAVRELDRAQENVIKAIENRSLNKKIQAGQKASETAA
VLGLPKLTGSVKQVAWAEQIRQKCLKTMPAEKIQRAAKTATTAKYWIDNYKHIL
>VTR51996.1 Uncharacterised protein [Actinobacillus pleuropneumoniae]
MSPKDFMNWLFESANNAANNIENIDDFEFLSAVRELDRAQENVIKAIENRSLNKKIQAGQKASETAAVLGLPKLTGSAKQ
VAWAEQIRQKCLKTMPAEKIQRAAKTATTAKYWIDNYKHIL
>RKV70974.1 hypothetical protein D8H97_31885 [Neisseria sp.]
MITIVYPEDLLYATPDLAEYLSLDIRLYGLLNERVGLDPNRYKKIPEKFRVKITADGLPREYDRYYGDGNSRYCYDSKCE
GGLLYYQIARNEWVGVKTDEIGKDDLPEWLYQQIEDAFVAAYWAHEEQVKRSIQEEKERFEQYKKEAVAAKELANMFELP
ELSGTEKQTVWAEQIRANAMKTMEGKEFQKIAKRRTAKWWIENRKKVGWGKK
>WP_056625680.1 hypothetical protein [Sphingomonas sp. Leaf62]
MKRTIRHRCGHLQHHDIFTFTAADQTRTELRLERQRCADCMATARAEQAAVDRATIAGYALPPLTGSARQVAWADTIRAE
RLAKLVRSHPACVAGLAAQVDAKWWIDHRRTPDDALMQSTLRMA
>RZL28939.1 hypothetical protein EOP64_02845 [Sphingomonas sp.]
MTGTDRQISWASTIRTKRLAALTNSNSDADCYACLQVTDAKWWINYRDLPDVDLMAAATKASDIRNVTAVTASITDMPRT
A
>WP_127478733.1 hypothetical protein [Sulfurivermis fontis]
MPVPNEIVICGLDGVLALIAHRLHHLYNDEGVKHWDRFLEACGDDMPNLPLIDRLNQARAEGVPVILLTGRSASVREQTL
AWLRRWQIGYDGLWMRPANDYKPAVDFKSAVIAQHYPDATIRRVYESDTHLDFAHWCTEQNIPCTLIGHNQGNGETRDVF
ELKVVHHACGHTVLYPFYGDDDFTWPDRLQQLGESPCRLCQVEEQRKEQRQKSEQARHQAQQRGLPPLEGSDKQVAWAET
VRLNAFGAIDKVLKWMEQVSAQAEEEDPDHWHMMQQGIHKAIAYLENQVDAKWWIDHRHGIHNSLDGGRALLSSIAQELG
FY
>PZU12486.1 hypothetical protein DI591_13925 [Citromicrobium sp.]
MDHRIIHTCGHEQSHHLTGFDSQQQRRADWLKTTLCASCYRAEKAAESERALTKAQGAIAHLTLVPLTGSERQVSWATAI
RAQRIAMLRTACSFTSAETGAALLGIADAKWWIDQRELTDEQLLERAGATPLTAR
>WP_125996488.1 hypothetical protein [Sphingomonas sp. S-NIH.Pt15_0812]
MDHTITHACGHLQIHHVLGFTQQQLRKVARLESAPCDSCRRAARQASSTACGAEQAAALAHLALASLSGSPRQVAWAESI
RATRLTSLLADHDNGTPDACRSCAAVAEAKWWIDHRNLPSADLAACAIRSATMDTRTVAPAA
>WP_010409157.1 MULTISPECIES: hypothetical protein [Bacteria]
MDHRITHTCGHEQTHFIAGFASQQERKATWLRTTVCGACYRKQRQEENERDAAASQQAVAHLSLAPLNGSERQVSWATTI
RAKRIALLRKDQPLDSVETGAALLGIADAKWWIDNRDATDAQLLASAGVAQAPG
>OGS40530.1 hypothetical protein A3K77_00875 [Euryarchaeota archaeon RBG_13_31_8]
MSKYSVDCEVCGNSFFVDLFGKTRDRDWKLAHWSWFCDDCKEKTRQEENKKAAESNEKAGLPELVGTEKQITWAETIRSR
IISALEEFIKNNPTAKAEIAMADIKGTSSASWWIDSRESCVEDLLEDALKNVKTPEEQIKIDIEKQIEQEVKAEATIRPE
NPKTKTVSEISIQGNMVKINFPEKRDDFYQLIRHDFGFSWTGSYWKRELTTTEGTAEDRAVEVGNKLLSNGFCIRIIDNT
LRDRAIKGEYKEECKKWILERKKDKYKGWFAINWKHEAGDYFKSAKRIPGSRWDKPSVVVPPEQFEEVLGFAEVHGFKFT
KEAFDLIEQAKKAKESGLIISIEKKKDAIGNDQEIPELEIPENVEIDDEFKE
>WP_056397175.1 MULTISPECIES: hypothetical protein [unclassified Sphingomonas]
MKRTIRHRCGHTQHHDIFAFTAADQTRTELRLERQRCTDCMATARAEQAAADRAAIAGHALPPLTGSARQVAWADTIRAE
RLAKLVRSHPACLAGLAAQVDAKWWIDHRRTPDDVLMQSTLRVA
>WP_055998193.1 hypothetical protein [Sphingomonas sp. Leaf67]
MKRTIRHRCGHLQHHDIFTFTAADQTRTELRLERQRCADCMATARAEQAAADRAAIAGYALPPLTGSAQQVAWADTIRAE
RLAKLVRSHPSCIAGLAAQVDAKWWIDHRRTPDDVLMQSTLRMA
>WP_039969679.1 hypothetical protein [Selenomonas artemidis]
MEILDLKEVRRRLGMAHSFSVGHFYINTGEPYSSQVKEVGYSFSEDEPEALIKLDRRDSSFVGFAIDESIPLPDGYYFVA
EGKGELKFFLDGKRGWVVCTAPVIEVYCRNDTSQCESGHCDIVVRMLDVEDTTTDYKTRAKVENPYLLPELTGSPKQIVW
AEKLRDERLDSLEFHLNLMIQQNEIELAVAKSIMDYFETQKTSASFWIDYRILTTPEIIERHMAKEI
>WP_112383020.1 hypothetical protein [Sphingomonas aeria Xue et al. 2018 non Park et al. 2015]
MTHCITHACGHEQAHYIPGSTSEKARKARWLTTTKCRACFVADRKAEDAAAGALDDAAVAHLCLAPLVGSERQVGWAASI
RAKRLARMVQAAGGGDPDPACAAVGDARWWIDHRDLSDADLLTKARAAAPAHVQASDGAARHAA
>WP_054969769.1 hypothetical protein [Alicyclobacillus ferrooxydans]
MAKYCPTFSCGHEAEVVLFGREKDRDRKLRWYRENGLCPECYRVKQTAEVALKSEGLPPLTGTDKQVQWAAKIRVDVISY
VRNKVSSANNTEEQKDGVTQIFLELCQSRTEAKWWIDNRDEYNTMKLLWPEVIRIAKERQLT
>PKM42736.1 hypothetical protein CVV05_17230 [Gammaproteobacteria bacterium HGW-Gammaproteobacteria-1]
MADQQEIVICGLDGVLALIEHRLHHLYNEEGVKHWDRFLEACGDDMPNLPLIDRLNQARAEGIPVILLTGRSAAVREQTL
AWLRQWQIGYDGLWMRPANDFKPAAEFKAAVLAQQFPHVVIRRIYESDTHLDFAHWCTEQNIPCTLIGHNQGNGESRELF
DLKIIRHACGHTVLYPFYGDDDFTWPDRVQQLGEGSCRLCQVEEQRKEQRQKSEQARVQAQQRGLPPLEGSDKQVAWAET
VRLNAFGAIDKVLKWMDQVSAQAEEEDPDHWHTMQQGVRRSIEYLENQIDAKWWIDHRHGMYNSLDGGRSLLSSIAQELG
YY
>EFW29097.1 hypothetical protein HMPREF9555_01797 [Selenomonas artemidis F0399]
MCREKPLKLKGGNKMEILDLKEVRRRLGMAHSFSVGHFYINTGEPYSSQVKEVGYSFSEDEPEALIKLDRRDSSFVGFAI
DESIPLPDGYYFVAEGKGELKFFLDGKRGWVVCTAPVIEVYCRNDTSQCESGHCDIVVRMLDVEDTTTDYKTRAKVENPY
LLPELTGSPKQIVWAEKLRDERLDSLEFHLNLMIQQNEIELAVAKSIMDYFETQKTSASFWIDYRILTTPEIIERHMAKE
I
>WP_075266182.1 hypothetical protein [Pasteurella multocida]
MLNLETKQKLNTIINVEKFENKDELLAVLAYVLLASKRKNELRSVEIAELSDAMCLSDVLNLRFRSRDYRLYGISLNTAG
FLRDAQEELQDIEDVEEFLIKKAEELANNLDNISNVKLLQAIRNVELANEQVQKEIKALETAVLLENGEKAQQVAQEQGL
PALSGSPKQIAWAEQIRTYCLANLPANKIGGAKRATTAKYWIDNFRQYLPRER
>SCZ64119.1 hypothetical protein SAMN03097708_02567 [Thiohalomonas denitrificans]
MEGMPEPKEIVICGLDGVIALLEHRLHHLYNDDGVKDWDRFLEACTDDMPNLPLIDRLNQARGEGVPVMIVTGRSSAVRE
QTIEWLRQWHIGYDGLVMRPAGDFTSAGKFKAAVIERSFTGATIRRVYESTRQLEVARWCAQQDIPCTLIGPNQGNGESR
EVFELKVVNHACGHIALHPFYGDDDVAWDERVHQLADTPCRLCQAEEMAKERKQKADEARLAAREQGLPPLEGSEKQVEW
AEGIRIKAFSAVNKVLKWTDQVSAEAEAEDPDHWSTVTQGIKRAIAYLEEQVDAKWWIDHRHGIMNNLDGGRALLSAVAE
QEGYF
>WP_056485563.1 hypothetical protein [Sphingomonas sp. Leaf208]
MEQRIIHACGHEQVHYLTGFDSQQERKVKWLKTTSCRDCFVAEKRAEEAAAAALSNAAISHLDLPPLTGTDRQVSWASTI
RTKRLAVLINVSVAGRPQIMRLAPLALRFVQPSSRA
>WP_092997855.1 hypothetical protein [Thiohalomonas denitrificans]
MPEPKEIVICGLDGVIALLEHRLHHLYNDDGVKDWDRFLEACTDDMPNLPLIDRLNQARGEGVPVMIVTGRSSAVREQTI
EWLRQWHIGYDGLVMRPAGDFTSAGKFKAAVIERSFTGATIRRVYESTRQLEVARWCAQQDIPCTLIGPNQGNGESREVF
ELKVVNHACGHIALHPFYGDDDVAWDERVHQLADTPCRLCQAEEMAKERKQKADEARLAAREQGLPPLEGSEKQVEWAEG
IRIKAFSAVNKVLKWTDQVSAEAEAEDPDHWSTVTQGIKRAIAYLEEQVDAKWWIDHRHGIMNNLDGGRALLSAVAEQEG
YF
>WP_149682520.1 hypothetical protein [Sphingomonas carotinifaciens]
MTHCITHACGHEQAHYIPGSTSEKARKARWLTTTKCRACFVADRKAEDAAAGALDDAAVAHLRLAPLVGSERQVGWAASI
RAKRLARMVQAAGGGDPDPACAAVGDARWWIDHRDLSDADLLTKARAAAPAYVPASDGAARHAA
>WP_056508075.1 hypothetical protein [Sphingomonas sp. Leaf22]
MKRTIRHRCGHLQHHDIFTFTAADQTRTELRLERQRCADCMATARAEQAAADRAAIAGYALPPLTGSARQVAWADTIRTE
RLAKLVRSHPARIAGLAAQVDAKWWIDHRRTPDDALMQSTLSVA
>WP_127452799.1 hypothetical protein [Streptomyces sp. B29(2018)]
MAQRSITFECGHEAVVQLYGRSQRREWEAERLAASLCGSCYAEERARKIAEENERNAEANRAAGLPALTGSPKQVAWAET
IRREKLDQIDDVRDRAERRLKRAEELEMGPDDERVVRSNRQRENAETAYAALSEITDARWFIDNQSWSARTLLWEAEAGR
LRPRTEKQRAEGFDPYGLNRLTFPAEEVVHGSEGDKYVLLRLVRSRWEGCTVVHPASMTDVTPDGSLTVKFAGDRKVFVS
DGVRHRYVSAEALHADRVHRRDEAGERHYWPMPDYAPGEWTEIDVPEGDVSETEIRGRRWTVIQLTCSRWEGLHFLHPVT
LTRRHRRGYVTIRVAPDWQFRLLGGDKMLTVGSREMHEDRAAPLPEPGESLAGNPTTWHTITFHHSRVRRARTGDTRLAR
FPLDTEWPDAVVLHPERLCRVREDGSEEWVFHGDWRFRLRTRESGTEELTAEEFLAAVEGWAGKKTAPGTYLQVPEDLAP
VEDIVIPDDLLEDTPIPPKGPELQA
>WP_116528140.1 hypothetical protein [Microvirga sp. KLBC 81]
MAQNERPQALTMPNYSLQHLCGHSIEENLSETRVDDIRGLVAGVLCPICQTARQSQISSDLSWPLPPLAGTEKQVAWAQR
LRAEVLSGILNAKANAKHDELFSLVLNDLHQDVLKQSTAKWWIDNRKMSVMDLVRDYYLEQRQF
>WP_049995680.1 hypothetical protein [Anaerostipes hadrus]
MAKYEGTYACGHDGVVNVIGKMRDRQRKIDYAFSHLCPQCAKKEREQQIVEENKNSEVLSKEYGFPELTGSEKQVAWANT
IRLDFYNEFENNRTAQEMIENETVASFWLDLDRFNSKREFLTKYERTKKKRNAEKELLILMLLPQKICSIKAL
>WP_064972847.1 hypothetical protein [Pasteurella multocida]
MLNLETKQKLNTIINVEKFENKDELLAVLAYVLLASKRKNELRSVEIAELSDAMCLSDVLNLRFRSRDYRLYGISLNTAG
FLRDAQEELQDIEDVEEFLIKKAEELANNLDNISNVKLLQAIRNVELANEQVQKEIKALETAVLLENGEKAQQVAQEQGL
PALSGSPKQIAWAEQIRTYCLANLPANKIGGAKRATTAKYWIDNFKQYLPR
>WP_114295806.1 hypothetical protein [Anaerobacterium chartisolvens]
MNMSFICEDCGKTYCRETYTASSLSSTKKYWREKEGTKFGMCPDCYKEYKKQQEQKASEKANLPQLTGSEKQVTWALKIR
LEKYKILADMLPRLNEKGIETYEKLFQTTEAKWWIDHRDSTGRELMVIAAAMMPPEMEAEIKAEEEKEKKAEKEAQEKHI
LRPENATEEAYVEVRIEDSRVSVISKKDDRIIAICKGLGYDWSSGARRRTMSYKTGTAIDRAAEIGNKILNAGFPVLINN
AEAREKAVNGTYLPECKRWVSCKTKGTYQGWLAISWDGRDDKLYSTARKLPQSAWSSPCVVIKPRYYAEVEEFARLFDFQ
FSPGALEIVENEKRVMAAAEVVEPVKVPEPEAKDGLREILASSADVLDDLKDN
>WP_078483508.1 hypothetical protein [Solemya pervernicosa gill symbiont]
MDRPGEIVICGLDGVLALIEHRLHHLYNEEGEKHWDRFHAACIDDMPNLPLVDRLNHARSEGTELVIISGRSAAVRNETI
NWLAQWDIGYDALWLRPEREFNSSAKFKAALLDRRYPQRPIRRIYESDSHLDVAQLALERIIPCTLIGHNQGNGESRELF
ELRVINHSCDHTTLYPFYGDEDFSWDERTQQLTAGPCRQCQVREQQKEQKQKATVARLHAQGRGLPPLEGSERQTEWAEG
IRQKGFGAVDKVLSWIDQVDAEAQREDPDHWYTVKQGIDRSIKWLEEQADAKWWIDNRHGIYNNLDAGRSLLSAIAEQQG
FF
>WP_085811289.1 hypothetical protein [Sphingomonas sp. TZW2008]
MQRLITHSCGHDQSHGINGHFAADSDRQASRLSRQKCRSCYDAANAVRAAEDSAAIADLALVPLTGSEKQVAWAETLRTK
RIAAVRKRSPKTVECLASIADAKWWIDNRRVPDATIIASALPPAPIA
>WP_154983169.1 hypothetical protein [Paenibacillus xylanexedens]
MDKLMSCKMKLLYSSLSFGENNVQIKEEHFKNTNDEVTILVKFVHSNEMEDYLNNLASEIESHYNIPGLKGSIAQIRWAR
QIRINFFNKASNKNIKSETLISLSKRTSAAWWINNKDLSLYQIIEKASQQQKSAEI
>WP_036674114.1 hypothetical protein [Paenibacillus sp. FSL R5-192]
MLVKIVRSKQMEDYLNNLASEIESHYNIPDLKGSVAQIKWARDIRIKFLNQAHDKDKNLETLLPLQNKTSASWWINNKDL
TLEKIIEKSLQH
>WP_156360140.1 hypothetical protein [Sphingomonas sp. Leaf10]
MKRTIWHRCGHAQQHEIFGGTAADCTRSERRLERQRCADCRVVAREAEAAAHRAAIAGHALPPLTGSARQVAWADTIRAE
RLARLLRSHPTCIDDLATRVDAKWWIDHRQAPDDALLRSTILA
>KQM30935.1 hypothetical protein ASE59_07580 [Sphingomonas sp. Leaf10]
MVAREAEAAAHRAAIAGHALPPLTGSARQVAWADTIRAERLARLLRSHPTCIDDLATRVDAKWWIDHRQAPDDALLRSTI
LA
>WP_134212141.1 hypothetical protein [Pelotomaculum propionicicum]
MAKYTVTRACGHEETVVLFGKLKDRDWRLEKVEPQKLCSECYQAKLAEEREKENREAAEVAKEQGLPALAGSEKQVAWAE
TIRQQMLADIDEFIYKRVKPEHRNKPELLTAIDHIRNTVEARWWIDNRGMNLPGELMHLVAKAAKEVKAKKLQPAISEAK
TEATVRPENPKTDLVAEIRSLDSAVEISFPERRDDFRELVRGIGYRWESNCWRRKLSAKNGTPQDRAAEAGHRLLAAGFA
VRIYDEAIRARAIAGDYEPECTRWVQLRTSEKYTGWLAINWSRPDDFYKAAKRIAGARWSSPSVVVPPENFEEVLDFAQM
YGFKVSDMALEAIEQARRDKEAALVVSVEAPKEKPREIASGKPPVLEVPAEVGINDEFREG
>GAS82362.1 unknown protein [Paenibacillus amylolyticus]
MVKIVRSKEMEDYLNNLASEIESHYNIPDLKGSVAQIKWARDIRIKFLNQAHDKDKNLETLLPLQNKTSASWWINNKDLT
LEQLIEKSFQH
>WP_146824036.1 hypothetical protein [Alicyclobacillus acidoterrestris]
MAKYYPTFSCGHQNEVVLFGPEKERDRKLQWYRESGLCPHCYKAKQATEVAFASEGLPTLTGTDKQVQWAKKIRVDAINY
VRNKVSRANNTQEQKDEVIKVFLELCHSKTDSKWWIDNRDEDGAMRILWPEVIRNVKERQLG
>WP_153028204.1 hypothetical protein [Paenibacillus amylolyticus]
MEDYLNNLASEIESHYNIPDLKGSVAQIKWARDIRIKFLNQAHDKDKNLETLLPLQNKTSASWWINNKDLTLEQLIEKSF
QH
>WP_005725325.1 hypothetical protein [Pasteurella multocida]
MRTLTLATKEKLAQVMNTDKFIGRDYLLAVLACILLDSKKRNELRTTEVEQLSTVSVLANAYNCEFSIRQYDLYGISRHV
ASIVYEFQKEFEEINTQQQIDWLFDKVEALASNLENISNFKVLRAIRNIEIANEEFAKEVEALENAVLVEEAEKTAETAQ
ILGLPVLKGTPKQVEWAERIRKRCLETMSEKELGRGLKSEKASYWIEKYKHVLPSRR
>WP_129586206.1 hypothetical protein [Sphingomonas montana]
MRTTKYRECFAADKRLEQADVAARASAAAAHLDLPTLVGSDRQVSWATTIRAKRLAAIVSAAVANDLAGRSAWMRLTDAK
WWVDHRVLNNTDLLATADACKAAAPSEISTPATMQFTQAARWQHFVGSKAQGQPPLRAA
>WP_055160089.1 hypothetical protein [Anaerostipes hadrus]
MAKYEGTYACGHDGVVNVIGKMRDRQRKIDYAFSHLCPQCAKKEREQQIVEENKNSEVLSKEYGFPELTGSEKQVAWANT
IRLDFYNEFENNRTAQKIIENETVASFWLDLDRFNSKREFLTKYERTKKEKERRERIIDIDAVAPEDLKHEGVVEIVKKL
DKICLFYLKDQNFIDLVKPKGYRWNEDDCCWYRRLNEETGKYPDRAAEIGHELLRNGFAICIHDSEITEKAINGDYEKER
TKWIKYDLENKVLTLHWSIRSNEIYNASRKIVNSRYNREKGCVEIPVAHYRSVNNFAKKFDFCYTEDALKAIEQYKKEQR
EMRRVKVDK
>WP_124605531.1 hypothetical protein [Burkholderia sp. Bp9142]
METLSLGKSSIDTTYFYGTVTGGGAHGPGICQKVVGMSSKGDLLLTRLPMHDDRSGSKRSGSVNYELTGNGVYRAYGYAD
SNRSEGPEIFFELDGDSLRELNRNQLDERLRLMSPENYATMEHNRRKAARRTELLPEIQAEVNELAADRERLEVTMVAVD
DQLELSRLAVTRHKSCGHFDEIAVDTVDELVVRLSAPSAPCPYCEASAKKAQADQEAMLRLQDAAATNNLPPLSGSPRQI
KWALEIRDGFWRNSPESPLLKRATTAKYWIEHRNELK
>WP_102508209.1 hypothetical protein [Sanguibacter massiliensis]
MTIVERSCGHETNISLEGLKPFEREGKLEWAARSKCPACDPKMRKRDAERRQNELADARERESRMGLDPLRGSAKQVDWA
TRVRVELLEAAFEELDLEEAEFNSQVAGPASQVDAARWWIDNRELAPAELPSALAGALGEDASAGTENPFA
>WP_113335726.1 hypothetical protein [Rhizobiales bacterium]
MAQVIYTLDELVALGWTEEEISEEIAKVHFGGASFLTSDQKRHVVEWSDYSSRMQVNAGRMREIQATDWTGRDAQTFSFD
RETMSEFSSYYLTDRANDERPEVVGKSFVLDVAARKYRNGDRILRLTESVFKERVGYSWLPTTIRVVEVYDEIRHGKVRI
RCVIEEALARLDAKERSFEMASTDDRRKTSQNNAAAEARKAAKAIGGKALTGTPAQKKWAEDIRKSALTTVSAEVADKLL
AGKAFQSSKWWIDNRRTMNAVWLTQQTA
>WP_115173376.1 hypothetical protein [Pasteurella multocida]
MRTLTEKAKEKLAQVMNTDKFIGRDYLLAVLACILLDSKKRNELRTTEVEQLSTVSVLANAYNCEFSIRQYDLYGISRHV
ASIVYEFQKEFEEINTQQQIDWLFDKVEALASNLENISNFKVLRAIRNIEIANEEFAKEVEALENAVLVEEAEKTAETAQ
ILGLPVLKGTPKQIQWAERIRKRCLETMSEKELGRGLKSEKASYWIEKYKHVLPPRR
>WP_127549627.1 hypothetical protein [Paenibacillus amylolyticus]
MIILVKIIRSKEMEDYLNNLASEIESQHNIPDLKGSVAQIKWARDIRIKFLNEAHDKDKNLETLLPLQNKTSASWWINNK
DLTLEKIIEKSLQH
>WP_066217101.1 hypothetical protein [Arthrobacter woluwensis]
MASSVISIKYKCGHTQNTDLSAVPAGKRKAHAYGLGKHRVCLRCFKAGNDAERQAFLEKKNAETLAESEVFEETHQLPPL
VGGVKQVSWATRIRYELFSSALEELAEDDFAALLQEAQSVTRAGWWIDNNDMDVEDLLEFVSTAGDAGRPREESENPF
>WP_087363628.1 hypothetical protein [Cloacibacillus sp. An23]
MAKYTITFSCGHEGVVNLFGKSADREDKIRWYEEHALCPACYEKSLKEAREKQQAQLKERAEELGLPELTGTEKQIKWAT
EIRGNFSDGITKNLGYYSKKPKAQRAINAWASFCYSHDKASWWIEHREMAESTVELVGNIMSGIAALIKSGTPGTVLDGL
TDEELGIFADRAARGEEIKIGVTPVTKDEIDALEETEAERRASCTVKPEEVKSQIHAEISIRKLEGGRQIVVSTPERIEE
VVELVKGRLGYKWASGAWRGNYDEDNPVIDDRVCEIAAKILKCGYAVELPKKELVARVINGEYKPYNPRRIFKLGEDKFI
VYWGKDEDWYRGAKRLPGAKWNSEKGGVVVPGKSWALVEDFAERNKFDLSPGAQELIAVSKEADRKALVCEDIKTPETET
HPVPGRIPKLEAKEEAVDASLVDDEAD
>WP_046339083.1 hypothetical protein [Pasteurella multocida]
MRTLTKAAKDKLNTIVNTRRFEANDHLLAVYAFAILATNRKNNLRASDLEAMLNSQYLAEVYNGDFDTRQANRERFPSVA
NSCLYESQEAINSIPLENRITWLFDAVEELAQNLDNISNARFLKAVRNAEIAQEEIEAAIEALENAALIEEAEKTAQTAK
IMGLPALKGTPKQIEWAERIRKRCLETMSEKDLGRGLKSEKASYWIEKYKHVLPSRR
>WP_161673972.1 hypothetical protein [Microvirga tunisiensis]
MGTYSVQFSCGHSQDVRLHGRRRDREYYISRAGQSGKCSACEEQERKDRIARIEAEFELPELQGTDKQISWARSIRAFVV
GEFQRLRFDMSQTDIMAVLGIDEAGWWIDHRETRADELPRLADEHLLLKAKIAEPAVDAAPAHILRPSDTPVTATPIVVT
IKPPFIELTSHEYHKPIVTIARDFRGEWQRVTRGSGYWVIKTDPLSGDPLHVAADLVSQLVAKGFIVSLDHDGVRNLVET
GTFTPAVWRHVRMVLSRRGRLMAHISWPLSDDLYRQAKSLPGALYVNRAVQVPVIAIESVADFAERYGFALSPATRRAIE
RHAAALANGGTAETAMPRGGASDESKDLVVPEDYDIHEALRDF
>WP_074786587.1 hypothetical protein [Megasphaera elsdenii]
MKYEIEYACGHTGTVQLFGKTADRERKVKWLKTQICPACEHAEIEKRRAEEATVAKEKAEEFGLPELEGTPKQVSWALTI
RDNIIKRELDTLKTKQRRNGEAAEKQKQFIDWLCQQNQARFWIDHRRHYSDELLCFWKEYQQEKEAENMLLDADDISEII
VPEEKRTNTIARIKEHLDFIEVKSEKDDNVINCVKKCGFKWRSGTWKLKITEKMGTADDRIVEVGNRLLSAGVPIETKKS
LKEKTINGDFKVRSYKWVDADGGNFYITWHRDASYYQEAKRLPGAKWVPGVGMMIKPEYFEEINDFVNLYQFSVTKKAKT
LLKDAEEKIKGVPRVSPAIVEDETIDGSKPDLKDILTSSRDVLDDLRDD
>WP_145147828.1 hypothetical protein [Sphingomonas sp. R4DWN]
MMQREITHSCGHIERHAIYSEFAADGDRQARQVARRKCTPCYKAGKAAKAAADRALLDGVDLPTLIGSEKQVNWAATIRT
ERLAVLHRANPTALTSFVAIVEAKWWIDNRTADLRKMSFPA
>WP_152416955.1 hypothetical protein [Paenibacillus sp. PAMC 26794]
MEDYLNNLASEIESHYNIPDLKGSVAQIKWARDIRIRFFNQAYDKDLTLVSLGPLQEKTSAAWWINNKDLTLEQIIEKSL
QH
>TVV76950.1 hypothetical protein FOY91_02595 [Sphingomonas sp. R4DWN]
MQREITHSCGHIERHAIYSEFAADGDRQARQVARRKCTPCYKAGKAAKAAADRALLDGVDLPTLIGSEKQVNWAATIRTE
RLAVLHRANPTALTSFVAIVEAKWWIDNRTADLRKMSFPA
>WP_052147186.1 hypothetical protein [Paenibacillus sp. P1XP2]
MSWHYGTYACGHDGRVQVFGKGKDREWKATAEFSKLCPDCYKTKLEEENALQAEKAAEMELPELIGSEKQIAWATTIRNR
MIEEFDKCNDPTKYNVENVQVLKMFILENRTSARYYIDNRNLSVRDLFYMEAANVREYMKQNGQKPSGEVVEEVEQESVI
RPEKPVSETKAVVTVTENKVEVSYPEKREDLRILMRSMKFVWANPRWERALSTKNGNAVDRAAEIGHRLLGEGFVVQIAD
KEIRDKAIHGDFVPECTNWVSGRVSGEYVGWLSISWERPDDYYVAAKKIAGSKYYKGSVLVPPEQYEELLDFAEMYGFKL
TDRAKEIVEQAKQVKHNALVVNVNPDNKQPVIADGKPKKLNIPEEVEVIAEFRDDD
>MSQ61364.1 ribonuclease HI family protein [Dehalococcoidia bacterium]
MTTGDATWVVQSDGASRGNPGLAAIGCVVRDPAGAVCYRIGRAIGHATNNQAEYRAALAGLEAALSLGAAEVELRMDSEL
IVRQLEGRYRVRNAALLPHFQALGALTRQFGRFSVRHVRRELNREADALANAALDGQPFEGEGDAVLVVPAASVSSSGGS
PRLKGSPKQVVWAGRIRGEKLSAAEAIRSQYPVQVRADVERAVAALRAEASAKWWIESRNETAQELIEKHMEPVEQGDRN
G
>WP_083004324.1 hypothetical protein [Pasteurella multocida]
MRTLTLATKEKLAQVMNTDKFIGRDYLLAVLACILLDSKKRNELRTTEVEQLSTVSVLANAYNCEFSIRQYDLYGISRNV
ASIVYEFQKEFEEINTQQQIDWLFDKVEALASNLENISNFKVLRAIRNLEIANEELAKEVEALENAVLVEEAEKTAETAQ
ILGLPVLKGTPKQIQWAERIRKRCLETMSQKDLGRGLKSEKASYWIEKYKNILPPRR
>WP_014016079.1 hypothetical protein [Megasphaera elsdenii]
MKVNITYSCGHEGTIEVFGKAEERERKIKYFEEYGLCHDCYKAEKQTEEKAFAEGHELPELKGSEKQISWANKIRKEKIE
TFEKEKLAIRKGAGDDFADFLDEFTKDYYQNDSASWWIDHREWRTFKKDLLGAAVVAFKAKDGM
>TFI50697.1 hypothetical protein E4A41_00095 [Micrococcus endophyticus]
MAIKTKLPIEFSCGHTETVDLARVPAGRRKAHAFGLGKNRVCTSCFRKKSSEDLELQNRQTLLDADQFAQEHNLPDLTGS
DKQVNWATRVRYQVLSDVLDSDETPDQQTTDVLAAAQALTRAGWWLDNATDKDLTVEDICELILTADESSNAADRIETEN
PF
>WP_145148440.1 hypothetical protein [Paenibacillus xylanexedens]
MYGSLHFTTIQVNEVIILVKIVRSKEIEDYLNNLASEIEIHYNLPDLKVSVTQIKWARDIRIKFLNEAHDKDKHLETLFP
LQNKTSASWWINNKDLTLDEIIAKTT
>WP_161655209.1 hypothetical protein [Bacillus coagulans]
MAWHEGVYACGHPGRVQIYGPVKDRDWKEKKEFSKLCPECWKKKLAEENQKAVETAKEMGLPELKGTEKQVAWANSIRLE
FIEAIDEEVRELERRNPNNKNLEKIKKEFDETKKFMLENKTEAKYYIDHRDFTIKEILMELYKEIHK
>WP_018250460.1 hypothetical protein [Sphingomonas melonis]
MEREITHACGHVATHQVYGLSTFDTEREATKLARRKCKACYTEVSAARAEAALAGVADLGLPDLIGSQRQVAWATTIRAE
KLAVLRTASPDSIERLTMMTDAKWWIDRRGEKPAALAKD
>WP_020309752.1 MULTISPECIES: hypothetical protein [unclassified Megasphaera]
MKVNITYSCGHEGTIEVFGKAEERERKIKYFEEYGLCPDCYKEEKKGEEKAFAEKYGLPELQGSEKQISWAESIRKEKIE
AFDKEKPAIRKGAGDDFAEFLNEFADKYYKNNSASWWIDHREWRTFKKDLLGKAVADFKAQDAR
>WP_154957412.1 hypothetical protein [Paenibacillus xylanexedens]
MIILVKIIRSKEMEDYLNNLASEIEHQHNIPDLKGSVAQIKWARDIRIKFLNEAHDKDKNLETLLSLQNKTSASWWINNK
DLTLEKIIEKS
>WP_055794543.1 hypothetical protein [Rathayibacter sp. Leaf299]
MALPTVFEIEHSCGHVAERDLSDKPAGKRAGLAEWLGKSPCFDCFKAENASTVSAEVKAGREARRAEAIEWATTHELAVL
RGTDKQKDWAFRVRHEMLAASYEALVVGDGMAESDYDKSVLEPARLVDFAGWWIDNRNVEVRDLPELLADAGLDERASST
ENPL
>WP_115697662.1 hypothetical protein [Leifsonia sp. ku-ls]
MAIASEYDVTHKCGHTQKHDLSSLPAGDRQGRASWLATTDCTSCFITKKKRANTRQRNKQRDGEVQAALEDAERDGLPPL
AGTAKQTDWAVRIRHDLLRDAYDQLVAGGGMTEADYTTAILEPARLVGRAGWWIDNRHTEVADLVEILADSGQAAEAVTN
ENPF
>WP_156357667.1 hypothetical protein [Sphingomonas sp. Leaf62]
MAWWDIEHRCGHSSQVQIYGPHRDRPRKAEWYKRDMCEDCAREWREAEISRYTEEAKVAALLQLTGAHKQVAWAIQIRGE
RMGQLTENGSKMLPRRMSDEARKEIVRLLGVTSTDARFWIDTRTIELQSFVRRLVWLHSNTNGAIDGPGLSLVDNRLKLT
DPEDEALYQIAEAA
>WP_051428892.1 hypothetical protein [Bifidobacterium moukalabense]
MAHYNITYSCGHEERIELFGKVSGRESRIEWLETQMCRACKAAQDSEGLPKLSGTEKQTAWAARIRRTFLDQTESQLGHV
ILTNPQAAEAANELLNLVKDSINEQTSAAWWIDNRDRLEPEFAKMAMAKREVSKQAD
>WP_158672842.1 hypothetical protein [Paenibacillus larvae]
MKIYIGIDIVTTKGEVEMSWYYGTFSCGHQGRVNICGPTKNRQWIADRRFSGLCEECFAKDLKEKRQKESEKAAELAKEM
ELPELSGTPKQITWANTLRQRLIQKFLEDDELTDLGLSTEELNLVLTHILQTKKSARFYIENRTDIWDMIQKEKKEALKP
IEVKEAEKQEEDILLEIKAEATIFPKEKVTNGVVEITFAEDCVSAKFEYNEQFIKLLKQFGFNYERREKVWKRKISEVTG
SAEDRAAEVGNQLLNAGFPICILDVEVREKAVQGIFEPECKRWIYRRMGTDDFAIRWTDRSDMYRTARSLPGSKWDYPFV
LVNVSHFEEVEEFAELYQFQFTQKACELIKTYKTSLESAAVVEPAAVIEEKPKDGLEEILQQGAGILDDLKDED
>WP_061564877.1 hypothetical protein [Bacillus coagulans]
MAWYYGTYSCGHEGRVNIVGPVKDRQWKADRFFSELCPECKEKEREQKTEEAKKKAAEMELPELKGSEKQVAWAYSLRQK
FIDSLDKEDAEDGYEYLLEYLDCSLDELLKTKSYILETKTSAKWYIDNRFADYRSVLLMEMEAAQNYDPVKQQEEKELEK
EIKAEATVVPEKLTTESVAEFEVSEGVVRVYFEKNEDFRRLVKSKGYYWGNGAWNKKISETTGTAEERIAELGNILLNMG
IPVRIYDPQVRENAINGVYEPECTRWIYSRINSDNLAIRWDKYDDSLYREAKSLPGAKWESGSMVVNVGHYKEVEDFAAA
NGFKFTEKAREKIEQHIQTLEKADVVKPAPAKEEPDAKGLKGILESDRAILPDLMDND
>TAN00951.1 hypothetical protein EPN45_13545 [Rhizobiaceae bacterium]
MVKLEGTEKQVQWGEQVRSDALRELKSSIDDGWDPRLADIIVRFCGRVTSAKWWIDNRHLLRTTADICRLAEKSSERVRK
EKAKLSE
>WP_157528658.1 hypothetical protein [Nocardia sp. NRRL S-836]
MTNDQQDLPPLSGTAKQVAWAQTIRDEAVAKLGDRLQDPAVRAVLAEHVEAGWWIDHRGNPAREVRRLAGPTERDRAEGR
ERTQRLLAWVLDGPPGPSQIVHDPRWNNRQGMRPPDPIYLNGQAGRAFSAWGALVGDYLGVLDRAALRAWATEHSWHRRC
RAADRRARRRGHTHRPPHPVGQSSGGVGGSREAA
>WP_142415388.1 hypothetical protein [Clostridium culturomicum]
MAWYYGTFSCGHEGRVDIIGPVKDREWKKENAFSKMCPDCYEKYLQQERERKQLEAEEKAKEMELPDLTGTPKQVAWANT
IRQEFIDKVNKIDENELKRYERLSGELHGLKESEVKCIIDYMLLNKIDAKYWIENRGKVIQLIVTERKNAIKTEEKVIEQ
KQEKEVKLESTVFPESKITNAVAEITYSDDKIQVKFEKNEGFREIVKGLGYKWEGVWERKITMTTGTAEDRAAELGNKLL
NAGFPICILEETVRNNAINAEYEEECTRWIMKRKDKNKLVVKWEGYSDKMYNLAKSLPGARWDNGMLVDIGHYKEVEEFA
RLYSFKFSPGALEAIEKYKEELSKVEKVAPAEVTEETPKDGLEEILKSNDDILDDLRED
>WP_148323716.1 hypothetical protein [Aggregatibacter actinomycetemcomitans]
MRTLTKETKQVLSNILLVKGELKTQDHLLAVLAQIALTYNHDLTAKDYADLHNISLLSEAFYSSADKFGGKRNFWIKEEN
LSLKIFDAVLFFIEDREAAKDENEFIFSAVENMVADIDTNINADVLKAIKAYFDAQEAMEAAIKARKEKQAIAKAEKDIE
AHSVTAKVLGLPTLTGSVKQIAWAEKIREKCLAIYPEEKIGKAAKTATTAKYWIDNYKNVLN
>WP_125994291.1 hypothetical protein [Sphingomonas sp. S-NIH.Pt15_0812]
MDHTITHACGHLQIHHVLGFTQQQLRKIARLESAPCDNCRRAARQVSSTAYGAEQAATLAHLALANLSGSPRQVAWAESI
RVTRLTSLLADREDGTPEACRACAAVTEAQWWIDHRDLPLADLAAGAIAAATIGRKTVAAAA
>WP_118481211.1 hypothetical protein [Butyricicoccus sp. AF35-5AC]
MAIANATCKCATCGKEFVIRANKRNTEIARNFEQWAVANITECDECRHKRETAAAAAATAYMPELTGSPKQISWAISIRA
DFVHQIEHSTDLDKTWKAAFDVIAAHKTEAKWWIEHRGMSANLLCTSTVKDEPELLEEIKASVESKPQPAEAPAEEPEPQ
HTAAEIHEYLLNRYPQTHDDHLEFIVHIDRAGRLTNVPSLETSYFTAALPYEALGLNPDCRPDQLTAAITADPKHEFERI
CNLIANNISHASRKE
>WP_156304071.1 hypothetical protein [Ottowia sp. oral taxon 894]
MSRKTFTHSCGHAGEAFIPGCGYGKQVAYMAEQGEHQPCPACRAKAAQETATAEGLPALEGSDRQIAWAADIRPGMIQQA
EQLLHSEVAKLGDRANEPVIAGNLQKARANIERLRAITNAGWWIDNRSLPSKFVLVGRF
>SOB57600.1 conserved protein of unknown function [Pseudodesulfovibrio profundus]
METVRHSCGHERKYRLNGPAHSVQRQIEHREAMPCPKCKKAQEEARFVAECEAAALANAEMGLPELTGTASQVSYAEKCR
KEAVMFSRMKRTPMEEILEAMSRPTQARWWIENKDLRMHEWLPTINDQFPAR
>HBL50306.1 hypothetical protein [Firmicutes bacterium]
MKMSREKMEKVTFGCGHEGYIYYMNSKQRSEKEEWAKTEDCPKCCKASRRAENLKKAEQAKKEVGLPDLTGSEAQIKWAE
TIRADALKQIQLRSDELEKAKKCFESQKDFHSDEEVAMAKSNIEKLQQVHDCAWEMLSTAVDSRFWIDNREWNYGLKNVN
TQLKGLVDSYLAFYARKEEKASGIVDKVKEETTLLPQEVQHSGVVEISVSGDTVSARYQKDEDFRQILRYQLGYRWNGDD
RCWQRVCDKFSGTAADRAAETINALLTAGFKVICSDNAIRRAAVDATYAVEQKRWVSWRPGSNKFALRWEHGNDALYSSA
RSLPDAHWDRDNGSIDVPLRNWREVLDFADLNGFSISSGAKEHINAAQEEVIGVVKVKETQKMPSQAEQLDAIMQDSTIP
NDLKDD
>WP_073872904.1 hypothetical protein [Streptomyces sp. CB00072]
MKTSIGHSCGHQTTANLTGTDVHGERGRTAAWLATQPCPACARAVRDQDRQEQARAAAATAAEQGWPPLTGSPKQVSWAE
QIRAEAISTMGERLAGRTDQDKAQAAHGYWTAVAVRQTEAAWWIDNRDRAIRAVNSSLTTAELATLKELTD
>WP_021624088.1 hypothetical protein [Aneurinibacillus aneurinilyticus]
MAWYYGTFACGHEGRTNIIGPIKDREWKAERAFAKTCSDCYKKLSEELREQENKEAAERAKEMNLPELAGTEKQVAWANT
IRQKLIEAFDDTIEKMNDEDSYKARLIKRRIGVSIDEVIKIREFIIRNRSQAKYYIDNRYNTIEEYIEAELQKISAVIDE
EDRLVEEAKAENTVYPENRITDAVVEIIVQTDKISIVFEKNEEFRSIVKSLGYKWDDRWVKKITETTGTAEERAAELGNK
LLNAGFPICIFDENIRERAVNGTYKPECKRWIYHRKDTNYLAINWTDRSDIYEKARSLPGSKWDNPSVLVRVEHFEEIED
FASLYGFKFTKAAQNLIEQQKERLEKAVVVKPTKSKEHDRKDGLSDILQSSDDVLPDLIEED
>WP_065573802.1 hypothetical protein [Micrococcus luteus]
MAIKTKLPIEFSCGHTETVDLARVPAGRRKAHAFGLGKNRVCTPCFRKKSGEDLELQNRQTLLDADQFAQEHDLPDLTGS
DKQVNWATRVRYQALSDVLDSDETPDQHQRITDVLAAAQTLTRAGWWLDNATDKDLTVEDICELILTADESSNDADRIET
ENPF
>WP_158949777.1 hypothetical protein [Pseudodesulfovibrio sp. SRB007]
MEKVRHSCGCTKKYRLYGPAHSVRRQIEHREAMPCPKCKRAAEEAVFIATCEESALANTEMGLPELTGTAAQVAYAESIR
RDGVRDALRMVNSDQEQDVIDTLSKATAAKWWLDNKELMFGAWTAKAKADFTA
>WP_119194435.1 hypothetical protein [Butyricicoccus sp. OF13-6]
MAIANATCKCATCGKEFVIRANKRNTEIARNFEQWAVANITECDECRHKRETAAAAAATDYMPELTGSQKQISWAISIRA
DFVHQIEHSTDLDKTWKAAFDVIAAHKTEAKWWIEHRGMSANLLCTSTVKDEPELLEEIKAGVESKPQPAEAPAEEPEPQ
HTAAEIHEYLLNRYPQTHDDHLEFIVHIDRAGRLTNVPSLETSYFTAALPYEALGLNPDCRPDQLTAAITADPKHEFERI
CNLIANNISHASRKE
>WP_024821102.1 hypothetical protein [Arthrobacter sp. 31Y]
MAIATSLSIKYKCGHTQSTDLSKVPAGRRKAHAYGLGKNRVCGRCFAAGNAEGREAFLAERNAQTLAEAESFETDHDLPP
LEGSEKQISWATRTRYEMLSTALEELTGNGAMSEEDFVTRIVEPARKILKPSWWIDNKDAEPADIEELVTTAVDEDELVE
TENPY
>WP_121078755.1 hypothetical protein [Mycolicibacterium mucogenicum]
MAAPTFFGVQHKCGHTQERDLSDKAAGERAGFAAWLAQKPCTDCWQKRQDRKVSKEVQTERAALEEQALEDQERSELPIL
VGSAKQASWALRVRYELLRDAYVSLVEEGTLDEDSFESDVLTPARRITAARWWIDNRNNGALIVEILADPGQIDVGEPNE
NPY
>WP_135012968.1 hypothetical protein [Rothia nasimurium]
MAIPTVFVIKHKCGHTEERDLSDRPAGKRKGFASWLSAQICSRCYRKEGAEEYKKMLYQAALENQQQLDLPALEGTEKQV
PWATTARNELLMNAFEQLVRGADAQMDEDQFEATYLAPARLITSARWWIDYKDTEVEDLLECLTTAVDESEDINENPF
>KJS38082.1 hypothetical protein VR70_10840 [Rhodospirillaceae bacterium BRH_c57]
MTIDIGRRGGLAIVDGAAVLCAEVSGGREAVLYRVVGLECVAGSTRVKSSRVERTKTDRSNSGNGVDSYEGLSDGIYVMK
GVHETSGRIVTEMFRIAVGEIEDFGRDESAMISAAKIAFPLDAQEAEAKEAEAARLAARRGAIEAAIADERTNYAPVVRN
GLAAEPVFPFIPKDVGTRGEDEDTLALDFGTPREWKVISPYVTGSTADEALAKAEAINEKRKREAEEAAAKAKEDGLPEL
KGTERQVAYAEEIRAKFAQFNPGHVNIKKAKTAKFWIENHKGILNR
>WP_071252096.1 hypothetical protein [Curtobacterium sp. MCBA15_007]
MAVKTIWPVQYTCGHTENRDLSDKPAGKRASSAKWFGEHLVCSRCFKKQNGSDESDAERDARHAAEAKQIREDAERDGLP
IDLVGTEKQVPWALRIRAELIRGAYEALVQEGELTDADFEEQVLVPARPIDRARWWIDNKDADAADLPELLADPGTMDAG
ASTENVA
>TXH54605.1 hypothetical protein E6Q97_10540 [Desulfurellales bacterium]
MKCYIQRSCGHESEEQLLGPDKDRKRKKEWFEKTPCCVCWKAAREQAAEKNGLPTLTGSEKQIKWAFNIREEFHSNISEK
IGAINNPAHSERVAAILLALEEMLQEASAKFWIENRNGLKEILFAKTGAAK
>PWM66018.1 hypothetical protein DBX61_08800 [Clostridiales bacterium]
MATIYGTYSCGHEGKVYFPGSTKTVEWRAAREFERVCPECQAIENEKEVSALREKYGAADADLPMLNGTDKQILWAEKIR
NKFQEEVRTFTAKKSYSDDEMIIRIAIDRIFGIASAKWWIESRDDATRMIKKYASANIDEIKAELDRDPSMIPQTAEASP
AHLSTPTVAEVIFTDNDVKLKSDKDSIIREVARKYHMNWSGTAWVFDISSISGSPRDRAVELGNLLLCAGVPIRMPDQAT
LDAAINGDYVPRHENWIVREDDDHVRLVYPRSDEIYSTAKRLPGAKWVRGTGMVIPATSVDEILDFAEQMDFEITKRAMA
LLEAATEAKHSRLVVSPAAPAKQKTESEELAEILASSREVIPDLKDD
>RQD77095.1 hypothetical protein D5R97_03125 [Candidatus Syntrophonatronum acetioxidans]
MKKLGRCNHEYEGNHTYTAICPECEVKIYGEFANLEGTEKQVNWAQDIRQEKLKELATSLLARGTAEDMDEKGLAVTRKL
AQIKEAKFWIDNRVAGVNELLKVGMKA
>WP_054336663.1 hypothetical protein [Megasphaera elsdenii]
MKYDIVYACGHAGVIQIYGKSADRDRKIKWMETNCLCPNCQANENKKRTEIAIKEMAGLNLPTLTGSQKQIDWAVVIRAK
RIEEAKIFLATNLPPEVQEKARKFYAWYTGQTQAAWWIDHRDEHPKATCRLERKSWDKQNKEERVDIDEYDEDL
>WP_151147332.1 hypothetical protein [Rothia mucilaginosa]
MRTEFEVNYSCGHSEIRDLSDKRPGERLGFKSFLERGKCKECFVKSATRKNSAETKKFLEQKYQEAVEESRKLELPGLEG
SEKQVSWGTSVRLELLQAAYDQLVMGDEAMMSEEEFEEKILVPTRSIGTAKWWLNNREAESEELEELVADVEERDLLSEN
PFE
>WP_076837849.1 hypothetical protein [Acidihalobacter ferrooxidans]
MPNPTEIVLCGLDGVLALIDHRLHFLRNDEGIRDWDAFYAACDDDMPNLPLIQRLNLAREEGYPVLLITGRNAAVRGPTE
AWLARWNIGHDGLWMRPADSRISTARFKIEIVERHLAGRKIRRVYESAHQLDFARWITQQSIACTLFGPNQGNGAAREIL
DLRNIRHACGHITLYPFYGDDDHAWDDRCAQLAQNSCLLCQADALDAERRQRHAQARAAAHERGLPPLAGSDRQIAWAEG
IRLSAFGAIDKVQQWVDRHAEAAQAEDPDHWQTVTQGIARATAWLEEQTDARWWIDHRQGIANHLDAGRTLLSAVAEQEG
YF
>WP_157917364.1 hypothetical protein [Pseudodesulfovibrio profundus]
MPCPKCKKAQEEARFVAECEAAALANAEMGLPELTGTASQVSYAEKCRKEAVMFSRMKRTPMEEILEAMSRPTQARWWIE
NKDLRMHEWLPTINDQFPAR
>NBB84971.1 hypothetical protein [Bacteroidetes bacterium]
MAKYTVDCTSGISGDCAGTFRVQLYGKRKDREWKLENYDWTCDACKAEKRRRKNQASAEANAERGLPGLEGSDKQIGWAE
TIRARKVEELDDLEQQARSQLTDVEEDRERDLLRMLVARIDEVRHETDAGWWIDYRDRRLTRLLTSDVQRAYDRGERPAE
RVASFVRTRLGEHETDDPTEIPHEALMDLCDDWADEAGIDRQEAMDQVNEALFLQT
>WP_020310114.1 MULTISPECIES: hypothetical protein [unclassified Megasphaera]
MKYDIVYACGHAGVIQVYGKSADRDRKIKWMETNCLCPNCQANENKKRTEIAIKETAGLNLPTLTGSQKQIDWAVVIRAK
RIEEAKIFLATNLPPEVREKARKFYAWYTGQTQAAWWIDHRDEHPKATCRLERKSWDK
>HCN76050.1 hypothetical protein [Verrucomicrobiales bacterium]
MAKYHITYSCGHEDTVQLFGPCRDRERKIEWMEQHQLCPECYRASIDAKRAAASEAAARESEEIGLPDLEGSEKQVAWAL
RLRAEALKNLSENLKLKVPRFFSKLELKHEMTDVLSAFEALALNWAAGKTSASWWIDSREAGWLDLFAKEERVSLERLQT
AVKDGLSLDVAAATVEAEKSADQMDERDIANAETMEPQERLSPLVAGVNIHSTKVTVRFPEKNEALRTCVKQVGFRWAEV
EWVKDCVAGEVDDAAVEVAWRLLKAGFRVRLAPEEVRMRVAAGQFRPHTTRRVFWQPDQKKFRVQWDRESGDDFYEQAKR
LPGAKWSKELRSMLVPLEAWESVEDFAERQGFRLSPGAEKAVAAGREADARSLKVQLGAEPEMEKPVNEMEPATGEVDDD
LRDD
>WP_109422801.1 hypothetical protein [Aggregatibacter actinomycetemcomitans]
MRTLTKETKQVLSNILLVKGELKTQDHLLAVLAQIALTYNQDLTAKDYADLHNISLLSEAFYSSADKFGKNRNFWVKEEN
VSLRIFEAVLLFIEDREAAKDENEFIFSAVENMIDDIDTNINADVLKAIKAYFDAQEAMEAAIKARKEKQAIAKAEKDIE
AHSVTAKVLGLPTLTGSVKQIAWAEKIREKCLAIYPEEKIGKAAKTATTAKYWIDNYKNVLN
>AOT06040.1 hypothetical protein ASPU41_21605 [Arthrobacter sp. U41]
MSIKYKCGHTQATDLSKVPAGRRKAHAYGLGLNRICGRCFTKENAAGRETWLAERNAQALAEAESFEADHQLPPVEGSEK
QIPWATRVRYELLSTALQALTVDADETLSAEDFEERILVPARAITRAKWWIDNADADAEDVEELVSTALEDADDHVETEN
PF
>WP_063183058.1 hypothetical protein [Paenibacillus elgii]
MAWHNLTYACGHEGREQILGPVNNRAWIAERSAAGLCPDCYKESQNKRREEENCKAAEAAAKQGLKNLVGTSKQIAYAET
CRQKLLKRIEQYITDESKHSRLHRYGLYQENISAANEFLHQQTSAGWWIDNREETVLDVLLKAASATNNSEREG
>WP_123520552.1 hypothetical protein [Frigoribacterium sp. PhB24]
MAIKTVWPVTYTCGHTENRDLSDKPAGKRAASARWYGEHLVCGRCFKKDSGTGESEKERDDRHAAEAEALRADAERDGLP
VDLVGTEKQVPWALRVRGELIRGAYEALVETDQMSDAEFQAQVLEAARPLDRARWWIDNRDQDAADLPELLADPGVLDEG
ASTENVA
>WP_157357189.1 hypothetical protein [Arthrobacter sp. U41]
MAIATTVSIKYKCGHTQATDLSKVPAGRRKAHAYGLGLNRICGRCFTKENAAGRETWLAERNAQALAEAESFEADHQLPP
VEGSEKQIPWATRVRYELLSTALQALTVDADETLSAEDFEERILVPARAITRAKWWIDNADADAEDVEELVSTALEDADD
HVETENPF
>WP_017885592.1 hypothetical protein [Curtobacterium flaccumfaciens]
MAVKTIWPVEYTCGHIENRDLSDKPAGKRAGSAKWFGEHLVCSRCFKKQSGSGESDAERDARHAAEAKQIREDAERDGLP
IDLVGTEKQVPWALRIRAELIRGAYEALVEGGELSDVDFEEQVLVPARPIDRARWWIDNKDAAAEDLPELLADPGTIDAG
ASTENVA
>OOL32184.1 hypothetical protein GQ85_09055 [Rhodococcus rhodochrous]
MAIKTKLPIEFSCGHTETVDLARVPAGRRKAHAFGLGKNRVCTSCFRKKSAEDLELQNRQTLLDADQFAQEHDLPDLTGS
DKQVNWATRVRYQVLSDVLVSDETPDQHQQITDVLAAAQTLTRAGWWLDNATDKDLTVEDICELILTAEEPAEDVERIET
ENPF
>WP_085528364.1 hypothetical protein [Kocuria sp. Marseille-P3598]
MATPTQFEIDFACGHTETRDLSDRPAGKRRGFAKWLESKNCTDCFKKEQGQADLDQLFEEVADRKKKLGLPDLDGTEKQV
KWGELNRDKLIMAAHSDLTEGEDAQLDEDEFDERILEPARKVTSAGWWMDNKDSEPDELEELVTTALDDVEVDTGTENNL
>WP_101809537.1 hypothetical protein [Paenibacillus pasadenensis]
MAKYYVTHTCGHGHEHVLFGKNTDRERILKSEERSECPDCVRAKRIADAKANAVQEGLPELQGTEKQIEWAEQIRIRQLP
VLKALFKTVQALKPLNEDGQRMLDWMLCRVQEMMHTLEAAWWIETRVDEMATFRRRLMKEAQAWGMEQGLKLGGGEKP
>WP_012914799.1 hypothetical protein [Xanthomonas albilineans]
MAWYTLTYACGHTEQKQLYGKTSERERIINSAQSYDCPACRLAAAKAIEADIGLPPLTGSDKQIAWAAGIRAKAQSSLVA
FESELDARWDSLDDKQKAASAQSLAAMMDAIRTIRRQTQAGWWIDHKNFGARDMVGMICRGQDLDCR
>WP_131847276.1 MULTISPECIES: hypothetical protein [unclassified Curtobacterium]
MAVKTIWPVEYTCGHIENRDLSDKPAGKRAASAKWFGEHLVCGRCFKQQNGSGESDADRNARHKEEAKQIREDANRDGLP
LDLVGTEKQVPWALRIRAELIRGAYEALVEGGELTDADFEEQVLVTARPLDRARWWIDNKDADAADLPELLADPGTMDAG
ASTENVA
>WP_006292211.1 hypothetical protein [Parascardovia denticolens]
MRFYDYTIRYQCGHVLPMRLFGSRRSRIQYMRRCALRPCPDCRAVEKAKGVEEDRALVRSRYALPSLKGSARQVAWASGI
RSSWVAGRLRAGGDVDSFYPFLCSLDEASWWIDNRGKLGEAVEEAWLDWLM
>HCG59125.1 hypothetical protein [Lachnospiraceae bacterium]
MLYIESPADICRIESDMGLPDLSGSTKQVKWARKIRVNILVPLKYLSEHGEPVYAEVFKKYLEETQARFWIDDRDRQSGY
LSSANIVYFMQAFPEKHVYTPKTMVKDGVVDIIHMDGGVYYRYKRDRDFKRIVENCCRYVGGAWYGYETSLGRVPRDLLM
SGFTINCDTELVIDTTIEIPEDLLDD
>AKU67047.1 hypothetical protein ADJ79_07085 [Ottowia sp. oral taxon 894]
MAYMAEQGEHQPCPACRAKAAQETATAEGLPALEGSDRQIAWAADIRPGMIQQAEQLLHSEVAKLGDRANEPVIAGNLQK
ARANIERLRAITNAGWWIDNRSLPSKFVLVGRF
>WP_074713588.1 hypothetical protein [Arthrobacter alpinus]
MAVKTIYSIQHSCRHIAERDLSKKPAGQRAGFASWLAKQPCTTCFAKSKSREDQKAGIADAEHFENQNELPKLDGSEKQL
MWAPIFRHKLIFKAHELLVDTDQVMTEEEFEDRIMVPARRITGSGWWMDNHDCEVEDLEELVTTAIDDVAVPTASENPF
>WP_027250444.1 hypothetical protein [Planktothrix agardhii]
MDKNNWSFPNLVGSEKQVVWADKIRRDFAKYYSSLGGEPGESEIRIKKAVAIAVSAKFWIENRDYCEKGSWENMTQVLKN
LQSLIGICQPWYNDLNQSEFEEILKVKKSKIQGLRIDKAGIVACCKQFGENLSVEMKPEIDKQEKIRKQKEDQEILEWEL
NQRSPI
>WP_111107734.1 hypothetical protein [Curtobacterium sp. MCLR17_007]
MPVKTIWPVQYTCGHTENRDLSDKPAGKRTASAKWFGEHLVCGRCFNKQNGSGESDAERDARHAKEAEQIREDAERDGLP
VDLVGTEKQVPWALRIRAELIRGAYEALVESGELSDAEFEEQVLVTARPLDRARWWIDNKDAAAEDLPELLADPGTIDVG
ASTENVA
>WP_103529786.1 hypothetical protein [Streptomyces sp. SM12]
MSWYEIGYACGHSGRTQLYGARASRELQAEKRAGGDCGECYRRKLDEEKERRSREAAEENRAAGLPEMEGSPAQVKWAET
IRAGYIGELTRARDRIQGSLAGGRWDSPRRAKLEERVAEIGVALDALAGITHVRWFIDNRELGVGRLLDLVERGDLRPRT
EEEKEKGGVDPLNLNYLHFPAEEVAGTTSDNRFIVLRLVNSRWEGCTVQHSLKVTEKQPDGSVTIRFRGDWRFDISDGAR
VGVVRAEVFYEDRTNRLPEPRGRVYWAPPPFRAERRYGNEVDVPEADVREEDGFRGPVAVVHMTCSRWEGLHFRHPAGMV
RRHRPGYVTILFRSDWEFKLRGGARLVRISAAALHQDRTEPLEEPGESLAVEPKRWYRVPFHPSRVRTGGRTGDPFVRLP
PVGDDVADGLVFHAKRLCREEDGYLTWSFHEDWTFRVRTPEGAIVTLSAEEFVEATRDWAGSAPLPGVYVRVPQTLAPPE
VEIPDDLLEDDPDITADDA
>WP_063496990.1 hypothetical protein [Burkholderia sp. OLGA172]
MNRISFGKSSVDEEHFHGAVAGGGAHGPGISEKVEGISERGDLLVKRLPMNDNRSGTKRSGSVGYQLAGDGVYRAYGYAD
SNRSEGPEVFFELAGHSLGELSRQQLSERLRVMSPHAFAKAEHAQRKIARRKELLPQVQAEIDELAADGERLSVTTIHVD
DQLQLSGLSVNRQKACGHFAERTVRSIDDFVAELSKPSDPCRYCEAHTAQARTAEETLRRLLAAASAKSLPSLSGSPRQI
KWALEIRDGFQEKNPTSPLLQRATTAKYWIEKRLDLK
>WP_058955067.1 hypothetical protein [Kocuria rhizophila]
MAVQSTFEIDFACGHSETRDLSDRPAGKRKSFANWLGQQQCTECWKAENKDDRLDKRREAAEADAKKLGLPALEGSEKQL
EWAPLFRDSVIKKAHEELCRGEDAEMTDPEFEERILVHARRITRAGWWMDNSDSEPDDLEELVGTALDDDEGARNGTENP
F
>WP_118566765.1 hypothetical protein [Ruminococcus sp. AM42-10AC]
MAWYEGTFACGHEGRVNIIGPQKDRGYKKERAFSRLCPDCWQKERDEKIKRSNVESAELSKEYGFPDLTGTEKQTAWANT
IRMELYKEINDKLDRIRESQKEKFSFQRPDTWDTVYVLPDELPDMVDTGIQEHTEAKFWIEHRSLKEILTVFYDEMMERK
KEESIPEEVRKELAQEVESLTVRPEGGTKPGVVEIKYTENYIKLYYPKNDDFRKIVKDHRYSWDGVWKRKINELTGDFPD
RAGEIGKALLTGGFTVRFPDMAAKEKALTTYIPECDRWIKRFEDQLAIWWTPYNEKIYKAARSLPGASWEYNKQEMVVSA
EFYKEIQAFAEKWEFRFTKKAEEIIEKYKEQEAGYETVSVPATK
>WP_108105515.1 hypothetical protein [Geobacter sp. DSM 2909]
MSAKYEYRRSVTHRCGHSQSHTLHARCRQEADSWAFNLKKVECDACREKTVRIAAEAKAADLPNLLGSPNQVTWANAIRQ
SIYNMLSRTDRYHHAVACCRYETQATWWIENRNAATPIIVAHLTDSGRRAA
>WP_044578587.1 hypothetical protein [Arthrobacter alpinus]
MAVKTIYTIQHSCRHIAERDLSKKPAGQRAGFASWLAKQPCTTCFSKSKSREDQKAGIADAEHFENQNELPKLDGSEKQL
MWAPIFRHKLIFKAHELLVDTDQVMTEEEFEDRIMVPARRITGSGWWMDNHDCEVEDLEELVTTAIDDAAVPTASENPF
>WP_155254286.1 hypothetical protein [Salinispora pacifica]
MAGIELPPLTGSDKQVAWATKIRTAFIALLSDPYAPQTEYIEKAGLITSAAWWIDQEQQAKQFPSAYRARNIKRAINVAL
RPDDDA
>WP_159558304.1 MULTISPECIES: hypothetical protein [Micrococcales]
MTPIPTEWDITHTCGHTVRKNLSNKPAGQRAGTARWFAKNRQCPACEAEQRAAEDAEFRAEAERDGMPELIGNDGAVRWA
VRIRQEFLRASFRELVETNLVDAAVFQRDVLEAARRVTAARWWIDNREIAAADLPELLAEPGPGAIARTRPPAGPGAASS
EPAPAAGRVSFFDKKANR
>WP_118722440.1 hypothetical protein [Butyricicoccus sp. AM42-5AC]
MALAKVICTCKTCGSEFEIRKAKRNRAEADSFKAWAIENITECRECRARRAHEEAMREAEGLPQLTGSEKQISWAVDIRA
RVIRIIESQNPYQLPDLDAVLKVKTKAGWWIDERGRDESTLIDDAVKNDPQLEDRRREIVEEIREQIEAEIETIAEAGTL
KNCDATPEEIRAQLVGVRACYQKEFLRMQLDRFILWYERHHRKCGVYELTRNTLRQGLTWDAAACQWVK
>WP_143074586.1 hypothetical protein [Methylobacterium sp. ap11]
MATATYDRPSIFRDAWARARRAAAQAAESVRRHIGAGMRAAWAAAKAALGAPAKPAAPAAPVPLQLDLVEYIAALPPVPV
APVAPAAPASPRRFEHDGYTLLFTPVTADGDSDVTILRQAADGSEHIVGAVRLKPAEYRDFADILQDSLSVLEVPEPEQQ
PEPAQEPLHLDLGRGRAVLDDAGIRFYGQVTGGGAHGPGVVSVATGFKASDRLRWTDDRRSGSGRSGSVVWTLKPDRLYS
LSRVAAGSNRSADYYLSTFDGTLTELSRDEYRAECARLWPLQAFEAEQEEAHRAEAEAARVEAERREVERLKAEAEARKA
ALADEAVRIEREGQPTVEGLPSLTGSPKQVAYALKIRAAVQAKTPSDRALKTATTASYWIDNRRSVLWA
>WP_144795103.1 hypothetical protein [Kocuria palustris]
MAVQTEFEITFACGHEETRDLSDRPAGKRKGFAYWLTGQQCTECWKKENKGEHLEERREDAAADAKKIGLPELEGTEKQL
EWAPLFRDSVIKKAFEELVRGDEAAMTEAEFEERIMTHARMITRAGWWMDNSDAEPEDLEELVSTALDDEDHFNGSENTL
>WP_052481835.1 hypothetical protein [Curtobacterium flaccumfaciens]
MTPIPTEWDITHTCGHTVRKNLSDKPAGQRAGTARWFAKNRQCPACEAEQRAAEDAELRAEAKRDGMPELVGNDGAVRWA
VRIRQEFLRASFRELVETNLVDPAVFQRDVLEAARRVTAARWWIDNREIAATDLPELLAEPGPGAIARTRPPAGPAAASS
EPAPAAGRVSFFDKKANR
>WP_012752639.1 hypothetical protein [Methylorubrum extorquens]
MPGWQDTTLSSPLYALMREMADDLHPEYNELPESHPDVQVLRAECMKALQAGRRAAGAAKAAQTRAKNAEKGITQVGLKG
STKQKRWASELRGAMLKAAGGDAGFASLVEHATASRFWIDNRKVPWSTLVARFLAVKAETDAAAAEAQEIMSRPSYGVDP
GNVRRLDALYAVQCKLDRFLGE
>WP_109859684.1 hypothetical protein [Aggregatibacter segnis]
MEAAIKARKEKKAIAKAEKDIEKHSVTAKVLGLPTLTGSVKQIAWAEKIREKCLEIYPEEKIGKAAKTATTAKYWIDNYK
KVLN
>WP_147321187.1 hypothetical protein [Streptomyces sp. 62]
MSMAKYDITRACGHEERVDLIGPHKRRGETMEWMEKSDCSSCVEAQRREESTVNAAAAAAAGWPDLTGTERQVAWAQTLR
ADAIGTVRGMADSWRKAFPEARKDLGEVIVDKALKNASASWWIDNRGSLLLAMAGDAGHEVADALGRLDVLQGAGLGPHT
LVPVLVELPRRAKNGPMPIRVTAAVCSCGWTAEGDPRIQGPQHIRRLDDDVKAAVKAAHPETPHACTETFGLSRCPMARI
LR
>WP_065248052.1 hypothetical protein [Dermabacter vaginalis]
MAIPDRFEGIFGCGHEGTASLADVPLAKRLRRIDWLKTEGTCGACFAKKAGQRRKQESREAARWAAEHRLPPLNGSDKQI
DFAESLRQDILTDAYTQLVESGRMSDEDYAEKIEAKVLKIHSARFWIDAQNTTVEDLAGVLDTADEVVAARVAEEQQLMR
LEGSQKQVDWATRIRFDLLENAQADLVPARMDAATFDSEVVGKARKINSAHWWINQRDASTDDLLQLLADPGYDAIVENV
EAQG
>WP_118630926.1 hypothetical protein [Ruminococcus sp. OM08-7]
MAWYEGTFACGHEGRVNIIGPQKDRGYKKERAFSRLCPDCWQKERDEKIKRSNVESAELSKEYGFPDLTGTEKQTAWANT
IRMELYKEINDKLDRIRESQKEKFSFQRPDTWDTVYVLPDELPDMVDTGIQEHTEAKFWIEHRSLKEILTVFYDDMMERK
KEEAIPEEVRKELAQEMESLTIRPEGGTKPGVVEIKYTENYIKLYYPKDDDFRKIVKDHRYSWDGVWKRKINELTGDFPD
RAGEIGKALLTGGFTVRFPDMAAKEKALTTYIPECDRWIKRFEDQLAIWWTPYNEKIYKAARSLPGASWEYNKQEMVVSA
EFYKEIQAFAEKWEFRFTKKAEEIIEKYKEQEAGYETVSVPATK
>WP_126855878.1 hypothetical protein [Kocuria sp. HSID16901]
MATPTKFEIDFACGHTETRDLSDRPAGKRRGFAKWLESKDCTDCFKKEKGQADLDELFEEVEDRKKKLELPDLDGTEKQV
KWGELNRDKLIMAAHSDLTEGEDAQMDDDEFDERILDPARKVTSAGWWMDNKDSEPDELEELVTTALDDVEVDTGTENNL
>WP_055059059.1 hypothetical protein [Blautia obeum]
MAWYEGTFACGHEGRVNIIGPQKDRGYKKERAFSRLCPDCWQKERDEKIKRSNVESAELSKEYGFPDLTGTEKQTAWANT
IRMELYKEINDKLDRIRESQKEKFSFQRPDTWDTVYVLPDELPDMVDTGIQEHTEAKFWIEHRSLKEILTVFYDDMMERK
KEESIPEEVRKELAQEVESLTVRPEGGTKPGVVEIKYTENYIKLYYPKDDDFRKIVKDHRYSWDGVWKRKINELTGDFPD
RAGEIGKALLTGGFTVRFPDMAAKEKALTTYIPECDRWIKRFEDQLAIWWTPYNEKIYKAARSLPGASWEYNKQEMVVSA
EFYNEIQAFAKKWEFRFTKKAEEIIEKYKEQEAGYETASVPVTK
>WP_137327868.1 hypothetical protein [Anaerostipes rhamnosivorans]
MKKYNLSKIMKRAWVLVKRFKETISSALKKAWREAKMIALRGSEKQVAWANDIRNKGLEICEEYDFSFAKEKFQSEDSAK
WFIDGWRGLTRNGYKFDMIANLMELNIQEETRIIREKTGKPIGHREQMQILNSYSEKYRDIDSEVDHKLDKLWMDSQYLW
GGSISGK
>WP_034373761.1 hypothetical protein [Dermabacter hominis]
MAIPDRFEGIFGCGHEGTASLADVPLAKRLRRIDWLKTEGTCGACFAKKAGQRRKQESREAARWAAEHRLPPLNGSDKQI
DFAESLRQDILTDAYTQLVESGRMSDEDYAEKIEAKVLKIHSARFWIDAQNTTVEDLAGVLDTADEVVAARVAEEQQLMR
LEGSQKQVDWATRIRFDLLENAQADLVPARMDAATFDSEVVGKARKINSAHWWINQRDASTEDLLQLLADPGYDAIVENV
EAQG
>REE07015.1 hypothetical protein CLW06_8449 [Streptomyces sp. 62]
MAKYDITRACGHEERVDLIGPHKRRGETMEWMEKSDCSSCVEAQRREESTVNAAAAAAAGWPDLTGTERQVAWAQTLRAD
AIGTVRGMADSWRKAFPEARKDLGEVIVDKALKNASASWWIDNRGSLLLAMAGDAGHEVADALGRLDVLQGAGLGPHTLV
PVLVELPRRAKNGPMPIRVTAAVCSCGWTAEGDPRIQGPQHIRRLDDDVKAAVKAAHPETPHACTETFGLSRCPMARILR
>WP_155638579.1 hypothetical protein [Burkholderia cepacia]
MEIKSNYQSGSKYATSGFTHPTHKLSGNFGMGIFELAKLQCGKTTYELLGHKARFTVTFAIGQPENYLDHVIAEIAPQLV
KATEECLRANISDEELAAYIEKKDIMSFPDDSKPVERKLTKAEQQVKEIVDLIHAAETSSDKVALVNSYGVFNVTYSADK
MFVRTSHTISKTAYNKCRKMGGGAYLKEISFTAALTKMNIFDLIDISIKTKKVGQEKLQKNKQERLQRKYSGTSSSTRNN
KTSFDAWYEDADMPEKINGVWVDLETGLTYNGK
>WP_161233980.1 hypothetical protein [Blautia wexlerae]
MAWYEGTFACGHEGRVNIIGPQKDRGYKKERAFSRLCPDCWQKERDEKIKRSNVESAELSKEYGFPDLTGTEKQTAWANT
IRMELYKEINDKLDRIRESQKEKFSFQRPDTWDTVYVLPDELPDMVDTGIQEHTEAKFWIEHRSLKEILTVFYDDMMERK
KEESIPEEVRKELAQEVESLTVRPEGSTKPGVVEIKYTENYIKLYYPKDDDFRKIVKDHRYSWDGVWKRKINELTGDFPD
RAGEIGKALLTGGFTVRFPDMAAKEKALTTYIPECDRWIKRFEDRLAIWWTPYNEKIYKAARSLPGASWEYNKQEMVVSA
EFYKEIQAFAEKWEFRFTKKAEEIIEKYKEQEAGYETVSVPATK
>WP_137773484.1 MULTISPECIES: hypothetical protein [unclassified Citricoccus]
MAIATKLLVQFKCGHAEAKDLESTPPGKRKAKAFGLGKNFVCSRCFKALRRDELDRHNRDLLVQAQGFEEDHGLPELSGS
EGQVPWATRLRYQVLTDLIEAADSHRPVFDPGQVIEVAKSLVRAGWWIDNTRDPDLTVDDLLTLITTAIDEDDLVATENP
F
>WP_013066755.1 hypothetical protein [Rhodobacter capsulatus]
MRPYGAAPPDDQEMLMAQYDIKYACGHTATKQLYGKDADRQRYIAWAGLNASCPACTAANAATALADLEAEYGLPPLDGS
LKQIDWSRQIRADKIREFVVLMDKQRAAVREDKLELFDVQNAVVITAMCGVTAAKWWIDHRDDGAFSVARQLFAQAKG
>WP_160679537.1 hypothetical protein [Pseudarthrobacter sp. YJ56]
MAIATTVSIKYKCGHTQATDLSKVPAGRRKAHAYGLGLNRICGRCFTKENAAGRETWLAERNAQALAEAESFEADHQLPP
VEGSEKQIPWATRVRYELLSTALQALTGDSDETLSAEDFEERILVPARAITRARWWIDNGDADAEDVEELVSTALEDADD
HVETENPF
>WP_058856508.1 hypothetical protein [Nocardia jinanensis]
MSEHDAVNTANATSARAAGWPELTGSPKQIEWATTVRADKIREMEAGAPAEVDWYREVMLRETSAGVWIDSRNHPWQAQF
LGCVTDEELEALKAKAAQGDAA
>WP_160487609.1 hypothetical protein [Rathayibacter rathayi]
MAIATEWTIQHSCGHTAVKDLSKKAAGERAGFAAWLGKKPCFDCKDAAGERELSKEFLAERAAAEAAAVEEAERLGLAPL
RGSEKQLDWAMRVRHELLISSYETLVAEGGMSEQDYDAQIIAPARTIDAARWWIDNRDMAAADLPELLADAGTTSAASSE
NPY
>WP_039827903.1 hypothetical protein [Nocardia testacea]
MSEHDAVNTANTSAARAAGWPKLTGSPKQIEWATTVRADKICEMEASAPTEVDWYREVMLRETSAGAWIDSRNHPWQAQF
IGCVTDEEMEALKAKAAQDAASAQ
>WP_109859508.1 MULTISPECIES: hypothetical protein [Pasteurellaceae]
MAKYTIKHICGHTQVHQIYGTNSHGERDSKQAWLATCLCDDCYKAQQQAERDAKNAESAKANAEAHLPTLTGTPKQIAWA
ETIRAEKIKKLNEILASIEALKAKRALSESEVEQDKKVQAFAIAYKNEDSAARWIDLRDRSVESLLNECIK
>OOP60884.1 hypothetical protein BMF89_14675 [Arthrobacter sp. SRS-W-1-2016]
MAIATTVSIKYKCGHTQATDLSKVPAGRRKAHAYGLGLNRICGRCFTKENAAGRETWLAERNAQALAEAESFEADHQLPP
VEGSEKQIPWATRVRYELLSTALQALTVDADETLSAEDFEERILVPARAITRARWWIDNGDADAEDVEELVSTALEDADD
HVETENPF
>WP_050332963.1 MULTISPECIES: hypothetical protein [Aggregatibacter]
MAKYTIKHICGHTQVHQIYGTNSHGERDNKQEWLANQICYECYKAQQQAERDAKNAESAKANAEAHLPTLTGTPKQIAWA
ETIRAEKIKKLNEILGRIEALKAKRALTEVELEQDTKLQAFATTYKNEDSAARWIDLRDHSVESLLNECIK
>WP_052523808.1 hypothetical protein [Geobacillus kaustophilus]
MAWYYGTYSCGHDGRVQIYGPVKDRQWKADREFSKMCPDCYEEYLQKKREEETKRAMELAKEMELPELRGTEKQVAWAAR
IRQALIEKFDEYLKEGEEVIKRRFKISLPDLMQIRDFILTNRTSASYYIELRYMTLFDIIEMEKKEALKSEWQKQFEKEM
EQIKQESIVYPENTKDKAVAEIQVRPDRVAVRYPKNERFRLIVKELGYEWDRNSSSWAKTIKETTGSAEERAAELGNKLL
NAGFPVCILDPEIRQKAINGEYDPECRRWIYRRDDKLAINWTDGSDLYKKAITLPSAKWSRPSVLVRVEYYQEVEEFAEL
YGFRFTEAACQLIEEHKQQKETALVVKPAPEKKVEHKDGLEDILQSEASVLDDLKD
>MRR55691.1 hypothetical protein [Deltaproteobacteria bacterium]
MSTKYEYRRRVTHRCGHQQNHTLHARCRQEADSWAHNLRKSDCDACKEKSKRIAEDAISANLPELIGSPNQINWAKAIRQ
RIYTMLSRSDHYKEIAACCQFETRASWWIENRNANASVIFAHLSGHKRRAA
>WP_139359683.1 hypothetical protein [Arthrobacter sp. SRS-W-1-2016]
MSKVPAGRRKAHAYGLGLNRICGRCFTKENAAGRETWLAERNAQALAEAESFEADHQLPPVEGSEKQIPWATRVRYELLS
TALQALTVDADETLSAEDFEERILVPARAITRARWWIDNGDADAEDVEELVSTALEDADDHVETENPF
>WP_149560587.1 hypothetical protein [Vibrio cholerae]
MSNVNQSNQNVVDLPKLRGSKKQLGWAYKIRERFAERNPDSDKLMTELEAKFWIDNKSSLIGDEKLPKALPQLSGSENQI
KWAFAIRSKFADVFPESALLRSQTDSKFWIENRRVFDFAVLGFKLAPSGDASQEE
>WP_109127659.1 hypothetical protein [Aggregatibacter segnis]
MAKYTIKHICGHTQVHQIYGTNSHGERDSKQAWLATCLCDDCYKAQQQAERDAKNAESAKANAEAHLPTLTGTPKQIAWA
ETIRAEKIKKLDEILERIEALKAKRTLTEIELEQDKKLQAFATAYKNEDSAARWIDLRDRSVESLLNECIK
>WP_065413123.1 hypothetical protein [Acidithiobacillus ferrivorans]
MPTLGDTLLKDLITKEAGETDDPANDIECATLTGSEKQISWATDIRASRMNVVESGCLLFNAPPISQEQSEELMRCLQSI
RRAHWWIETRTLGYGQFMLAAFDEGFKAQYVMPPADNTTTHAMLAAAVLTEALLAPAKTRGPVAEVSLAAGKVRVVLIEF
DEATNTVLKRCGYRWEAPAWTRQAVDDVVGHRAVEIAVRLLAHGCPVRIFDEALRQRVVENDYEPESPRRVEVSTSKKYS
TKFHLLWTLDANPVKFKKSAQQLHGAKVFDDGAYVSVSHFEDILDFADQNGFTITPEAQSLIDAEKQKLAGSVKVVAQPK
MAECAPPKPALLAVTGEIDAELLDD
>WP_131881587.1 MULTISPECIES: hypothetical protein [unclassified Curtobacterium]
MTPIPTEWDITHTCGHTVRKNLSDKPAGQRAGTARWFAKNRQCPECEAAQRAAEDAELRAEAERDGMPELVGNDGAVRWA
VRIRQEFLRASFRELVETNLVDAAVFQSDVLEAARRVTAARWWIDNREIAAVDLPELLAEPGPGAIAKAPAAPAAASSDP
APAAGWVSFFDKEANR
>WP_123826617.1 hypothetical protein [Kocuria sp. M5W7-7]
MAIQKTFEIEFACGHEEKRDLSDKPAGKRKGFANWLAQQNCFECWKDETKDERAQQRREAAAANAKKLGLPELDGSDKQL
EWAPIFRDSVIQNAHEELCRGEDPAMSEEEFEERIMHHARMITRAGWWMDNSDSEPEDLEELVSTALDDEDEVNGCENTL
>WP_062126277.1 hypothetical protein [Sphingomonas melonis]
MERDITHRCGHVERRHLAGYWAGDMERDAVRLERSKCTACAAEARRAASAAKADAARQQLADMQLPSLTGSPRQIAWADG
LRLEKLAALRRSVPTALDQAAAITDARWWIDHRTASAAAIAATVDSGATAQAVSCER
>WP_092352273.1 hypothetical protein [[Clostridium] cocleatum]
MKKAERIEKFNEAKQEYYQIIKDLPDLTGSEKQIVWATDIRKEIVACLDKQLEGYFDVRRLTSSIVQLKIVNIMLVKERS
AKFYIDNRYMLKKGIDIASEKYAFEFIKVPDDFDGDCIDYLTSFVREGMDIDEIERMLKIKRWGVK
>RHV87161.1 hypothetical protein DXA96_13920 [Lachnospiraceae bacterium OF09-33XD]
MPPLPIRNTIAWKVLLFNTFLRDQVNIMAWYYGTYACGHEGRVNVIGPTKDREWKVNHHFEKLCPECYEKWQQEERERKS
IEAQKETETLELPELEGTEKQVSWAITLRVDLLKWVEKTLNDYARYNRTLRWRAHDDRIVSFKIEEAKLAIDLLCKSETS
AKFWIDHRADVTEVIIIALRRYRKQKLEEQIPEEVRKEAEEIEESLTVKPENSTKDGFVRLEQSRDGNLSAIYVKDDDFR
EIVKEKGFSWNGERWEKIINEYSGTITERAADLGNTLLAKGFTVKFLNEESKIKALNGDFSDEQTRWIKYSSREKCLTIT
WKGFNDTLYSAAKKIPGARWSNGRMEVSTEFYKEVQDFAETMGFGVSQKAMQAIEEYKEQEANYEISKVTEKVREDLSDD
TKLRKKLVSGGTILEDLLDDET
>WP_147164304.1 hypothetical protein [Pararhodospirillum oryzae]
MIQLTGSPKQVSWATEIRGAVVPRLLALAGSDAERAYAELLLAQATPATWWIDNRRAEPEPLAWRLRSDWGRWVSAPAPV
AVPDPAALPLLARDPVALAAAARAAIERVPGYRYSSQALTERLAVGLRPGDTWRSGRKRVSYLGHGRVLVERLGVYDVAL
ESDAKELPAHDLEEMLALIAREAAKAAVKE
>WP_122531298.1 hypothetical protein [Pseudomonas viridiflava]
MFSSSSVPCAITRVCRHTETVCISYRYAKEKEQERKELSRMLCTECENRLKTLFAEPGDTIFDLELPQLRGSDKQISWAH
KLRAERWRLYGAMLQTVSLENPEDPLTLAMYRSLLCYGSMDDARYWIDLREMKPNFWSLKSDVEFCLKVPGYGVMIGEFS
PYGRLQKFNPSLLGQILRAIPPPSGSVAQSKAG
>WP_019281281.1 MULTISPECIES: hypothetical protein [Vibrio]
MSNVNQSNQNEVDLPKLRGSKKQLGWAYKIRERFAERNPDSDKLMTELDAKFWIDNKSSLIGDEKLPKALPQLSGSENQI
KWAFAIRSKFADVFPESALLRSQTDSKFWIENRRVFDFAVLGFKLAPSGDASQEK
>RMT06571.1 hypothetical protein ALP54_03983 [Pseudomonas amygdali pv. lachrymans]
MMFSSSTVPCSITHVCRHTETVNISYRFTKEKEQEKAALAKTLCSKCSKKLEELFKNPGETVFDLVLPPLRGSDKQVAWA
NKLRDQRWAHHGALLQTVSLQDDKDPLTLPLYRALLAFGSMDDARFWIDTRDNKLGHWGLKSDVEFFIKEPGYGVVVGEF
SPYGRLKKFNPSLLGQIMRAELPTLEASDQPQAV
>WP_051356389.1 hypothetical protein [Azorhizobium doebereinerae]
MAKYDITFSCGHTETRQLVGKETQRHSYIAWAERAGRCSACAKLDKMAAIEAVEVEHDLPALTGSDKQVAWARTIRAEIM
GEVMEYLTTLRVKAEAQDKVAEYEERAAVLLQVIGANTAARYWIDNKGRPARELLLSAHKVTAQ
>WP_152047961.1 hypothetical protein [Aureimonas sp. YIM DR1026]
MQVYGSRRDRERKAEWIADRRDCEDCYRAELEKKREAELAAAREQAADWELPALEGTEKQIVWAERIRAGYATAVEKVRE
GDHLERNDEEGDFEAGVSKVFAKSESRFWIDTIRDRDPDVAAVRRHMMEVGRKARIEPVVDGPTVVRPAGMEPISSVEIL
HVPGEVRLSTSRKECETFIDAIKDIGFRWGGMHWMFDCGCSPVSHDAVAAGIALEVLALGYSAILPQPTVAELVQSGGFE
RDPPRKLLAAARGRAFLFRWRRSDDIFDTVKSLPGARWDSPYMRVPATSANEVLDLAEQFGFWISSPATKLAESLVTIEV
GGETVVLGQPTALSATPLSGGIHADLRDH
>WP_005742765.1 hypothetical protein [Pseudomonas amygdali]
MFSSSTVPCSITHVCRHTETVNISYRFTKEKEQEKAALAKTLCSKCSKKLEELFKNPGETVFDLVLPPLRGSDKQVAWAN
KLRDQRWAHHGALLQTVSLQDDKDPLTLPLYRALLAFGSMDDARFWIDTRDNKLGHWGLKSDVEFFIKEPGYGVVVGEFS
PYGRLKKFNPSLLGQIMRAELPTLEASDQPQAV
>WP_024892830.1 hypothetical protein [Acidithiobacillus thiooxidans]
MPRLGDTLLKHLVTKETDHPESDIECAALTGSEKQISWATDIRASRMLVAKSGRVLFGALLASREQSEEFMICLQSIRRA
HWWIETRTLGHGQFLLAALDEGFLVQHVTPPKDNATAHAVLEEALLAPSRVRGPIAEVSLTTGKVRVVLIEFDEDTNTLL
KRCGYRWDAPAWTRPVAEDVSEHRASEIAVRLLAHGCPVRIFDEALRQRTVENAYEPESPRRVEVSTSAKYSTKFHLVWT
LDEKPVQCKKAAQQLRGAKVFDDGAYVTASHFEEILDFAGENGFTITPEAQSLIEVEKGKLAGSVKVAARPKAGAGIPPQ
PALAPANGEIDADLLDN
>WP_010157062.1 hypothetical protein [Leucobacter chromiiresistens]
MTVSTMTGTIVMHKCGHAHARDLSDTAASQRAKKAEWWSTQECKACAAETWKAKQRAKPLSKERKAEHAAHRQAALEDAR
RLDLPPLQGSEKQVGWGTDLRYDALRNLYVELVQSERMTEYDYDEQVITLARRINRAKFWIDHKESSVDDFLLDLTDPGD
QNIDTENPF
AcrIF24 homologs; Accession number, host organism and aa protein sequence
>WP_119537176.1 hypothetical protein [Pseudomonas aeruginosa]
MNAIHIGPFSITPAARGLHYGGLPHHRWTLYYGLREMAMKTLPDSYTLSEVRDEFSDIIAEFVIDARQRYAPDVLELVTA
EGETVLARLPVSRLPEGFSGCIPDARFPYWLLTSFRPQMGFPVSLSEYTQIASELTAPPLAWIAGLLPGEVLTQDADEWR
APTNWEIRHVVGERSFTGVSGAAAAAILGMSATNFRKYTASTSAANRQKISFAAWHYLLDRLGVKRAS
>WP_124096903.1 hypothetical protein [Pseudomonas aeruginosa]
MSTIHIGPFSITQAARGLHYGGLPHHRWTLYYGLREMAMKTLPDSYTSSEVRDEFSDIITEFVIDARQRYAPDVLELVTA
EGETVLARLPVSRLPEGFSGCIPDARFPYWLLTSFRPQMGFPVSLSEYTQIASELTAPPLAWIAGLLPGEVLTQDADEWR
APTNWEIRHVVGEGSFTGVSGAAAAAILGMSATNFRKYTASTSAANRQKISFAAWHYLLDRLGVKRAS
>WP_042931862.1 hypothetical protein [Pseudomonas aeruginosa]
MSTIHIGPFSITQAARGLHYGGLPHHRWTLYYGLREMAMKTLPDSYTSAEVRDEFSGVIAEFIVDSRRRFAPDVLELVTD
EGETVLARLSVNRLPEGFSGCMPDDRFPYWLLTASRPRLGFPVTLSEYTSLAVELSAPPLAWITGLLPGEVLTQDADEWR
APTNWEIRHVVGEGSFTGVSGAAAAAILGMSATNFRKYTASTSAANRQKISFAAWHYLLDRLGVKRAS
>WP_108112247.1 hypothetical protein [Pseudomonas aeruginosa]
MNAIHIGPFSITPSARGLHYGGLPHHRWTLYYGPREMAIKTLPDSYTSSEVRDEFSDIIAEFVIDARDRYAPDVLELVNS
DGDAVLARVAVSRLPEGLSGCIPDDRFPYWLVTASRPRLGLPVTLNEYTALAIELSAPPLAWITGLLPGEVLTHDAEEWR
PPTSWELRHVVGEGSFTGVSGAAAAALLGMSATNFRKYTAGDSAANRQKISFAAWHYLLDRLGVMRAN
>WP_057382321.1 hypothetical protein [Pseudomonas aeruginosa]
MNAIHIGPFSITPAARGLHYGGLPHHRWTLYYGPREMAIKTLPDSYTSSEVRDEFSDIIAEFVIDARDRYAPDVLELVNS
DGDAVLARVAVSRLPEGLSGCIPDDRFPYWLVTASRPRLGLPVTLNEYTALAIELSAPPLAWITGLLPGEVLTHDAEEWR
PPTSWELRHVVGEGSFTGVSGAAAAALLGMSATNFRKYTAGDSAANRQKISFAAWHYLLDRLGVMRAN
>WP_012613721.1 hypothetical protein [Pseudomonas aeruginosa]
MNAIHIGPFSITPAARGLHYGGLPHHRWTLYYGPREMAIKTLPDSYTSSEVRDEFSDIIAEFVIDARDRYAPDVLELVNS
DGDAVLARVAVSRLPEGLSGCIPDDRFPYWLVTASRPRLGLPVTLNEYTALAIELSAPPLAWITGLLPGEVLTHDAEEWR
PPTSWELRHVVGEGSFTGVSGAAAAALLGMSATNFRKYTAGDSAANRQKISFAAWHYLLDRLGVMRTN
>WP_121377763.1 hypothetical protein [Pseudomonas aeruginosa]
MNAIHIGPFSITPAARGLHYGGLPHHRWNLYYGPREMAIKTLPDSYTSSEVRDEFSDIIAEFVIDARDRYAPDVLELVNS
DGDAVLARVAVSRLPEGLSGCIPDDRFPYWLVTARRPRLGLPVTLNEYTALAIELSAPPLAWITGLLPGEVLTHDAEEWR
PPTSWELRHVVGEGSFTGVSGAAAAALLGMSATNFRKYTAGDSAANRQKISFAAWHYLLDRLGVMRAN
>WP_058201629.1 hypothetical protein [Pseudomonas aeruginosa]
MNAIHIGPFSITPAARGLHYGGLPHHRWTLYYGLREIAIKTLPDSYTSSEVRDEFSDIIAEFVIEARDRYAPDVLELVNS
DGDAVLARVAVSRLPEGLSGCIPDDRFPYWLVTASRPRLGLPVTLNEYTALAIELSAPPLAWITGLLPGEVLTHDAEEWR
PPTSWELRHVVGEGSFTGVSGAAAAALLGMSATNFRKYTAGDSAANRQKISFAAWHYLLDRLGVMRAN
>WP_058200149.1 MULTISPECIES: hypothetical protein [Pseudomonas]
MNAIHIGPFSITPAARGLHYGGLPHHRWTLYYGPREMAIKTLPDSYTSSEVREEFSDIIAEFVIDARDRYAPDVLELVNS
DGDAVLARVAVSRLPEALSGCIPDDRFPYWLLTASRPRLGLPVTLNEYTALAVELSAPPLAWITGLLPGEVLTHDAEEWR
PPTSWELRHVVGEGSFTGVSGAAAAALLGMSATNFRKYTAGDSAANRQKISFAAWHYLLDRLGVKRAS
>WP_058171332.1 hypothetical protein [Pseudomonas aeruginosa]
MNAIHIGPFSITPAARGLHYGGLPHHRWTLYYGLREIAIKTLPDSYTSSEVRDEFSDIIAEFVIDARNRYAPDVLELVNS
DGDAVLARVAVSRLPEGLSGCIPDDRFPYWLMTASRPRLGLPVTLNEYTALAIELSAPPLAWITGLLPGEVLTHDAEEWR
PPTSWELRHVVGEGSFTGVSGAAAAALLGMSATNFRKYTAGDSAANRQKISFAAWHYLLDRLGVMRAN
>WP_088136356.1 hypothetical protein [Pseudomonas aeruginosa]
MNAIHIGPFSITPAARGLHYGGLPHHRWTLYYGPREMAIKTLPDSYTSSEVRDEFSDIIAEFVIDARDRYAPDVLELVNS
DGDAVLARVAVSRLPEGLSGCIPDDRFPYWLVTASRPRLGLPVTLNEYTALAIELSAPPLAWITGLLPGEVLTHDAEEWR
PPTSWELRHVVGEGSFTGVSGAAAAALLGMSATNFRKYTAGDSAANRQKISFAAWHYLLERLGVMRTN
>WP_034007984.1 hypothetical protein [Pseudomonas aeruginosa]
MNAIHIGPFSITPAARGLHYGGLPHHRWTLYYGPREMAIKTLPDSYTSSEVRDEFSHIIAEFVIDARDRYAPDVLELVNS
DGDAVLARVAVSRLPEGLSGCIPDDRFPYWLLTASRPRLGLPVTLNEYTALAVELSAPPLAWITGLLPGEVLTHDAEEWR
PPTSWELRHVVGEGSFTGVSGAAAAALLGMSATNFRKYTAGDSAANRQKISFAAWHYLLDRLGVKRAS
>WP_112302830.1 hypothetical protein [Pseudomonas aeruginosa]
MNAIHIGPFSITPAARGLHYGGLPHHRWTLYYGPREMAIKTLPDSYTSSEVREEFSDIIAEFVIDARDRYAPDVLELVNS
DGDAVLARVAVSRLPEALSGCIPDDRFPYWLLTASRPRLGLPITLNEYTALAVELSAPPLAWITGLLPGEVLTHDAEEWR
PPTSWELRHVVGEGSFTGVSGAAAAALLGMSATNFRKYTAGDSAANRQKISFAAWHYLLDRLGVKRAS
>WP_023121749.1 hypothetical protein [Pseudomonas aeruginosa]
MNAIHIGPFSITPAARGLHYGGLPHHRWTLYYGPREMAIKTLPDSYTSSEVRDEFSDIIAEFVIDARDRYAPDVLELVNS
DGDAVLARVAVSRLPEALSGCIPDDRFPYWLLTASRPRLGLPVTLNEYTALAVELSAPPLAWITGLLPGEVLTHDAEEWR
PPTSWELRHVVGEGSFTGVSGAAAAALLGMSATNFRKYTAGDSAANRQKISFAAWHYLLDRLGVKRAS
>WP_044261381.1 hypothetical protein [Pseudomonas aeruginosa]
MNAIHIGPFSITPAARGLHYGGLPHHRWTLYYGPREMAIKTLPDSYTSSEVRDEFSDIIAEFVIDARDRYAPDVLELVNS
DGDAVLARVAVSRLPEGLSGCIPDDRCPYWLLTASRPRLGLPVTLNEYTALAIELSAPPLAWITGLLPGEVLTHDAEEWR
PPTSWELRHVVGEGSFTGVSGAAAAALLGMSATNFRKYTAGDSAANRQKISFAAWHYLLDRLGVMRAN
>WP_142904549.1 hypothetical protein [Pseudomonas aeruginosa]
MNAIHIGPFSITPAARGLHYRGLPHHRWTLYYGPREMAIKTLPDSYTSSEVRDEFSDIIAEFVIDARDRYAPDVLELVNS
DGDAVLARVAVSRLPEALSGCIPDDRFPYWLLTASRPRLGLPVTLNEYTALAVELSAPPLAWITGLLPGEVLTHDAEEWR
PPTSWELRHVVGEGSFTGVSGAAAAALLGMSATNFRKYTAGDSAANRQKISFAAWHYLLDRLGVKRAS
>WP_134588794.1 hypothetical protein [Pseudomonas aeruginosa]
MNAIHIGPFSITPAARGLHYGGLPHHRWTLYYGPREMAIKTLPDSYTSSEVRDEFSDIIAEFVIDARDRYAPDVLELVNS
DGDAVLARVAVSRLPEALSGCIPDDRFPYWLLTARRPRLGLPVTLNEYTALAVELSAPPLAWITGLLPGEVLTHDAEEWR
PPTSWELRHVVGEGSFTGVSGAAAAALLGMSATNFRKYTAGDSAANRQKISFAAWHYLLDRLGVKRAS
>WP_161397055.1 hypothetical protein [Pseudomonas aeruginosa]
MNAIHIGPFSITPAARGLHYGGLPHHRWTLYYGPREMAIKTLPDSYTSSEVRDEFSDIIAEFVIEARDRYAPDVLELVNS
DGDAVLARVAVRRLPETLSGCIPDDRFPYWLLTASRPRLGLPVTLNEYTALAVELSAPPLAWITGLLPGEVLTHDAEEWR
PPTSWELRHVVGEGSFTGVSGAAAAALLGMSATNFRKYTAGDSAANRQKISFAAWHYLLDRLGVMRAN
>WP_043084540.1 hypothetical protein [Pseudomonas aeruginosa]
MNAIHIGPFSITPAARGLHYGGLPHHQWTLYYGPREMAIKTLPDSYTSSEVRDEFSDIIAEFVIDARHRYAPDVLELVNS
DGDAVLARVAVSRLPEALSGCIPDDRFPYWLLTASRPRLGLPVTLNEYTALAVELSAPPLAWITGLLPGEVLTHDAEEWR
PPTSWELRHVVGEGSFTGVSGAAAAALLGMSATNFRKYTAGDSAANRQKISFAAWHYLLDRLGVKRAS
>WP_126435071.1 hypothetical protein [Pseudomonas aeruginosa]
MNAIHIGPFSITPAARGLHYGGLPHHRWTLYYGPREMAIKTLPDSYTSSEVRDEFSGIIAEFVIDARDRYAPDVLELVNS
DGDAVLARVAVSRLPEGLSGCIPDDRFPYWLVTASRPRLGLPVTLNEYTALAIELSAPPLAWITGLLPGEVLTHDAEEWR
PPTSWELRHVVGEGSFTGVSGAAAAALLGMSATNFRKYTAGDSAANRQKISFAAWHYLLERLGVMRTN
>WP_031641677.1 hypothetical protein [Pseudomonas aeruginosa]
MNAIHIGPFSITPAARGLHYGGLPHHRWTLYYGPREMAIKTLPDSYTSSEVRDEFSDIIAEFVIDARDRYAPDVLELVNS
DGDAVLARVAVSRLPEGLSGCIPDDRFPYWLVTASRPRLGLPVTLNEYTALAIELSAPTLAWITGLLPGEVLTHDAEEWR
PPTSWELRHVVGEGSFTGVSGAAAAALLGMSATNFRKYTAGDSAANRQKISFAAWHYLLERLGVMRTN
>WP_096222847.1 hypothetical protein [Pseudomonas aeruginosa]
MNAIHIGPFSITPAARGLHYGGLPHHRWTLYYGPREMAIKTLPDSYTSSEVRDEFSGIIAEFVIDARDRYAPDVLELVNS
DGDAVLARVAVSRLPEGLSGCTPDDRFPYWLVTASRPRLGLPVTLNEYTALAIELSAPPLAWITGLLPGEVLTHDAEEWR
PPTSWELRHVVGEGSFTGVSGAAAAALLGMSATNFRKYTAGDSAANRQKISFAAWHYLLDRLGVMRTN
>WP_034035446.1 hypothetical protein [Pseudomonas aeruginosa]
MNAIHIGPFSITPAARGLRYGGLPHHRWTLYYGLREIAIKTLPDSYTSSEVRDEFSHVIAEFVIDARDRYAPDVLELVNS
DGDAVLARVAVSRLPEGLSGCIPDDRFPYWLLTASRPRLGLPVTLNEYTALAIELSAPPLAWITGLLPGEVLTHDAEEWR
PPTSWELRHVVGEGSFTGVSGAAAAALLGMSATNFRKYTAGDSAANRQKISFAAWHYLLDRLGVMRAN
>WP_121195280.1 hypothetical protein [Pseudomonas aeruginosa]
MNAIHIGPFSITPAARGLHYGGLPHHRWTLYYGPREMAIKTLPDSYTSSEVREEFSDIIAEFVIDARDRYAPDVLELVNS
DGDAVLARVAVSRLPEALSGCIPDDRFPYWLLTASRPRLGLPVTLNEYTALAVELSAPPLAWITGLLPGEVLTHDAEEWR
PPTSWELRHVVGEGSFTGASGAAAAALLGMSATNFRKYTAGDSAANRQKISFAAWHYLLDRLGVKRAS
>WP_124164064.1 hypothetical protein [Pseudomonas aeruginosa]
MNAIHIGPFSITPAARGLHYRGLPHHRWTLYYGLREMAMKTLPDSYTSSEVRDEFSHFIAEFVIDARGRYAPDVLELVNS
DGDAVLARVAVSRLPEGLSGCIPDDRFPYWLLTASRPRLGLPVTMNEYTALAIELSAPPLAWITGLLPSEVLTHDAEEWR
PPTSWELRHVVGEGSFTGVSGAAAAALLGMSATNFRKYTAGDSAANRQKISFAAWHYLLDRLGVKRAS
>WP_124127306.1 hypothetical protein [Pseudomonas aeruginosa]
MSTIHIGPFSITQAACGLHYGGLPHHRWTLYYGLREMAMKTLPDSYTSAEVRDEFSGVIAEFIVDSRRRFAPDVLELVTD
EGETVLARLSVNRLPEGFSGCMPDDRFPYWLLTASRPRLGFPVTLSEYTSLAVELSAPPLAWITGLLPGEVLTQDAEEWR
PPTSWELRHVVGEGSFTGVSGAAAAALLGMSATNFRKYTAGDSAANRQKISFAAWHYLLDRLGVKRAS
>WP_124166570.1 hypothetical protein [Pseudomonas aeruginosa]
MSTIHIGPFSITQAARGLHYGELPHHRWTLYYGLREMAMKTLPDSYTSAEVRDEFSGVIAEFIVDSRRRFAPDVLELVTD
EGETVLARLSVNRLPEGFSGCMPDDRFPYWLLTASRPRLGFPVTLSEYTSLAVELSAPPLAWITGLLPGEVLTQDAEEWR
PPTSWELRHVVGEGSFTGVSGAAAAALLGMSATNFRKYTAGDSAANRQKISFAAWHYLLDRLGVKRAS
>WP_034020440.1 hypothetical protein [Pseudomonas aeruginosa]
MSTIHIGPFSITQAARGLHYGGLPHHRWTLYYGLREMAMKTLPDSYTSAEVRDEFSGVIAEFIVDSRRRFAPDVLELVTD
EGETVLARLSVNRLPEGFSGCMPDDRFLYWLLTASRPRLGFPVTLSEYTSLAVELSAPPLAWITGLLPGEVLTQDAEEWR
PPTSWELRHVVGEGSFTGVSGAAAAALLGMSATNFRKYTAGDSAANRQKISFAAWHYLLDRLGVKRAS
>WP_108234917.1 hypothetical protein [Pseudomonas indoloxydans]
MKDFRFGPFEFRKTASIKLAGKNSSRLVLKYGQQMLSEKTLPDAATQSEVIEAFADVIAQWRQACAAEHAPTTLKLVTHS
GEVLATVATHELPDGMSGCVPDDRFPYWLTTVSTPTRGLPCSINEFRSIKAAPPLSWVAGLLPDEVLATDIDEWRAPTNW
EIRHIVGEGSLTGISGAHAAALVGISPQNFRKYTAAEGAKNRQNMSYAAWHLLLHKLGVKAA
>WP_017424228.1 hypothetical protein [Burkholderia glumae]
MREFQHGPFLYSANNQRSIAGRPCLDWEVHYGDRGQALCSMTLPADSTQSAVIEALADSVASFRRNAMRDGAVDVLQLVR
QSDDVVLSGVPVRALPAGMSNCLMDDRFPTWAQVAGTTLRVPMDIAEFTEHVSQARAPKNAWIAGLLPDEVLTLDADEWR
APTSWEIRHVVGEGSFTGVTGAQAAALVGVVPQNFRKYTAREGASARQSISFAMWHALLHRLGVKTLETEGA
>WP_017922594.1 hypothetical protein [Burkholderia glumae]
MREFQHGPFLYSANNQRSIAGRPCLDWEVHYGDRGQALCSMTLPADSTQSAVIEALADSVASFRRNAMRDGAVDVLQLVR
QSDDVVLSGVPVRALPAGMSNCLMDDRFPTWAQVAGTTLRVPMDIAEFTEHVSQARAPKNAWIAGLLPDEVLTLDADEWR
APTSWEIRHVVGEGSFTGVTGAQAAALVGVVPQNFRKYTAREGASARQSISFAMWHALLHRLGVKALETEGA
>WP_045678704.1 hypothetical protein [Burkholderia glumae]
MREFQHGPFLYSANNQRSIAGRPCLDWEVHYDDRGQALCSMTLPADSTQSAVIEALADSVASFRRNAMRDGAVDVLQLVR
QSDDVVLSGVPVRALPAGMSNCLMDDRFPTWAQVAGTTLRVPMDIAEFTEHVSQARAPKNAWIAGLLPDEVLTLDADEWR
APTSWEIRHVVGEGSFTGVTGAQAAALVGVVPQNFRKYTAREGASARQSISFAMWHALLHRLGVKALETEGA
>WP_064699346.1 hypothetical protein [Halomonas caseinilytica]
MLTQEFTTGPFTIRPSGRIQGEQLFDIYYGSSLMVERVPATPGTQSQVIEQLGDALSKIVVELCEDHEASHRIDLVNSDG
ERLAAFRAGSSVVGGMTAGLVDDRFDYWLRSEDGLYSAPVTLSEYAQIRAREELPRNAWIADLLPDEVLTHDDSEWRSPT
AWEIRHIVGAGSFIGISGAKAATLVGVNASSFRKYTASENSKNRQNMSFAMWHLLLHRLGVQRLPEGLS
>WP_045488909.1 hypothetical protein [Pseudomonas sp. StFLB209]
MQAFASGPFSFYPEKGPKIAGKPHTRWHVEFDETFLAEKTAPTSSTSTKPDVLELFADELAAFKRDLQLQHEPEVVEVID
FETDEVLACLQVVGDVGLTAGLIDDRSDLWLRSKNRLRSKAVTLGGLLEISAKHKAPRNAWMVGVLPDEVTTTDPSAWRA
PSRWEIRYVVGQGSFTGVSGAEAAALVGVTPQNFRKYMASEDTSSRQSISFAMWHLLLDRLDIQRVGVASH
>WP_159912993.1 hypothetical protein [Pantoea sp. 18069]
MQDFQSGAFEYRAGQCATLAGVPSIKWVLYYGHEQLAWHYLPETAARSEIREEFSGDISDFERRHQPAARRAVSADALSP
MFVQLVEEASGRVLGGFEAEAPIAGLASGLIDDRWPTWLVTTTRPLMSMPMGMDEFERLAAAHNAVRRVRAEMTPAPAAL
RPHAWIAGLLPGHVLSLDADEWRAPTAWEIRHVVGEGSFTGVTGAKAAALVGVLPQSFRKYTAADGAASRQNMSFAMWHL
LLHRLDVQRLS
>WP_035565530.1 MULTISPECIES: hypothetical protein [Halomonas]
MLKQDFNIGPFTVSPVGQITLNGLQKQLFDIEYGHETMRDRIPVTPGTQSQVASQLEDAIASIVSDLKGSEPKPQEVPFD
IRWIELIDQKTGNVIDSMPWEAEIPGLSAGLIDDRFETWLVVDGRSMPIEIEEFERLKKAHYAALNARAVAEKPPSTFKP
KYGWIANLLPDNVMTIDPEEWRAPSSWEIRHVVGEGSLIGISGSKAAALVGVNPSSFRKYTAQDGAKSRQNMSFAMWHLL
LHRLEVQVL
>WP_124346035.1 hypothetical protein [Pseudomonas sp. CMR12a]
MASAFHSGPFTLVPLRKLKVAGVDSTSWELKYDHTYLADRVAPSSATQAQVRALFESDVGRFISEMSAQHAPETVHLVNA
DTDETVATVAVVGDLGLTPGLIDDRSTFWLRSSNRKRSKDICLADFPNWVAKHKAPARAWICDLLPEEVVTENPAEWRAP
TSWEIRHIVGEGSLTGVPGSTAAGMVGVTPQNFRKYTAADGASTKQNMSFAMWHLLMHKLEVKSLRIDRGPKGG
>MPT05745.1 hypothetical protein [Delftia sp.]
MQEFQSGPFEFSPVGRALSVNSQSSQRWAMSYGAKVLAEHTLPTAASRGQVAEAFGDDRLVFVSSQQAGEKAASPASTEA
HLVRLVCSVDRVGVVGREIGRFFAHAPIEGLSAGLIDDRFATWLVADGLGACVPMDVDQFGRLQQAHEAIAAALASRPAQ
VPADPPMAWVCGLLPDEVLTLDAAQWRAPTSWELRHVVGEGSFTGVSGAGAAALVGVQPQGFRKYTASEGASSRQSISFA
MWHLLLHRLGVQRLPESV
>WP_053136743.1 hypothetical protein [Pseudomonas sp. CMR5c]
MASAFQYGPFTLVPLRKLKVAGVDSTSWELKYDHTYLADRVAPSSATQAQVRELFESDVGRFISEMSAQHAPETVHLVNA
DTDETVATVAVVGDLGLTPGLIDDRSTFWLRSSNHKRSKDIYLADFPSWVAKHKAPARAWICGLLPEEVVTDNPAEWRAP
TSWEIRHIVGEGSLTGVPGSTAAGMVGVTPQNFRKYTAADGASTKQNMSFAMWHLLMHKLEVKSLRIDRGPKGG
>WP_016452953.1 hypothetical protein [Delftia acidovorans]
MQEFQSGPFEFCPVGRALVVNSQASQRWAMSYGARLLAEHTLPAAANRGQVAEAFGDDRTAFVRSHQAVAQPVAHASSGG
YLVRLVCSVDRVGVLGRELGRFLSHAPIDGLSVGLIDDRHATWLIADELGACVPMDAEQFGRLQQAHEAIAEAYASQPAS
APTAPPLAWVSGLLPGEVLTLNSAEWRAPTSWELRHVVGEGSFTGVSGAGAAALVGVQPQGFRKYTASESASSRQSISFA
MWHLLLHRLGVQRLPEGV
>WP_127041646.1 hypothetical protein [Halomonas sp. PC]
MLKQEFTIGPFSITPMGSLGQLGQRFKVSYDAKYSAEIVTDADTQAKVAEAAGEAISTLRNDLKKEHECSNLIRLTDGHG
QTLSKFYAASVLPDMTPGLVDDRFNYWLKDESGKYSQVVTLGEFASLKSQYQLPAYSWIADLLPGDILTTDAEEWRAPTA
WEIRHLVGEGSFIGISGAKAAALVGVNPSSFRKYTAQDGAKSRQNMSFAMWHLLMHRLGVQKLPSA
>HCL24277.1 hypothetical protein [Halomonas sp.]
MLKQEFTIGPFTIAPIGAVGPHRQRFSVSYNHQYSAEIVTEAKSQRDVTEAVEDAMAQLRRDLKADHESRNLIRLTDGHG
QTLSKFYAAGVLPDMTPGLVDDRFDYWLKDESGKYSQVVTLGEFAALKCRYQLSDYAWIADLLADDVLTTNTDEWRAPTP
WEIRHIVGVGSFTGISGAKAAEMVGVNASSFRKYTAQEGAKSRQNMSYAMWHLLLHKLGVQKLRVSV
>WP_066339207.1 hypothetical protein [Azohydromonas lata]
MKTDCSIGPFSFCAGRALRVAGVDSRRWTLYYGEQQLAERTVPEAATQYGVRDAFADDMGAFAADLRRRHAPGLVRLHDV
TTGLDLAAFAVSGGVVPGMSAGLPDDRWQHWIVSASRPTFSMPLESLGEFARLQCEHEAPRNAWIAELLPEHVLAADPDE
WEAPTAWQIRHVVGEGSFTGVTGAAAAALVGVTPQNFRKYLAPEGASTRQRMSYALWHLLMHRLGVQRVLVDPSHCRTGS
>WP_103691596.1 hypothetical protein [Burkholderia gladioli]
MSDFQRGAFEYVRGETIRLNDDSVSRWAVQYNGHELAWTRLDAKAKQSEIVEALSHATAEFTSAARAKHAPDVLVLFRES
DDEVLASCPVQRTPDGMASSRAWDSDPIWARIDGTKLCKAMSIDEFARFAAAQRAPRDAWIAGLLPEEVMTEDAAEWRAP
TAWEIRHVVGEGSFTGVTGARAANLVGVVPQNFRKYTARDDAVARQSISFAMWHTLLHRLGVKTMGGADE
>WP_096915330.1 hypothetical protein [Delftia acidovorans]
MNQSMHPLGPFEHFHGPLRRINGNFAREWTMKYGEDVIAQRTVENTDVVVKEVFDAFAQDRANFVNQARTDHGPHRVYLV
DQATDEAVAFFDSFDMCGMTPGLINDSAKMWLRSENGRHSRGLTSQQQYAAIVARHQAPEFGWIAGLLPDAVLSPEHSLW
EAPSSWHIRHVVGIGSFTGVSGADAAELVGVTSQNFRKYTASDTASTRQKMSFAMWHTLLHRLGVQRMPEGLGAAD
>WP_121739300.1 hypothetical protein [Alcaligenes aquatilis]
MSEFKYGPFSFETSEKLFIHGHQSVRWHMNYGGDQLAEKVLPTGEPKTAIVEAFSSYRSSFIGQHQPQIARVNKRDASIA
RLVTSTETTGGIGRVIDSFTVRAPIPGLSSGLIDDRYPTWIIVDGQINAPMSEAEFDRLKAAHAEIPDDTEIKERQLRLG
WIVGLLPGEIFSIEPESWRAPTSWELRHLVGEGSFSGKSGAEIAQLVGMSATNFRKYTASDDAKNRQAISFAAWHLLLHR
LDVQRLPGHSA
>WP_132491952.1 hypothetical protein [Pseudomonas aeruginosa]
MKTLPDSYTLSEVRDEFSDIIAEFVVDARQRYAPDVLELVTAEGETVLARLPVSRLPEGFSGCIPDARFPYWLLTSFHPQ
MGFPVSLGEYTEIASELTAPPLAWIAGLLPGEVLTQDAEEWRAPTNWEIRHVVGEGSFTGVSGAAAAALLGMSATNFRKY
TAGDSAANRQKISFAAWHYLLDRLGVKRAS
>WP_090902760.1 hypothetical protein [Azotobacter beijerinckii]
MRMLQPFASGPFSFHPVAVEGEACQRWTLYYGLQELAMHMLPDSLNQGEIREKFTDAIESFACKAKASHMPGGLELVEEE
TGEALVRLAVTRIPDGLSECTPDERYPYWLMTTAQPRWGMPVTLQQFTQLAEALAAPEHAWIAALLPNDVLTENPAGWRE
PTSWEICHVVGDGSLTGVTGAQAADLIGVTPQSFRARYSAAHRLRNVASAPAQAGGYTYEPSRLPNKQRSPTRVIGARSA
ASRE
>WP_121173358.1 hypothetical protein [Kushneria sinocarnis]
MLKDAFSIGPFTVRPVGCINQEQQLDIEYGHDTVASGLIVSKGTRAHIIERIGDRLADVVTNLRDALECHPMELLDRQEQ
VLAGFSSDRELLRAMSEAPLAAQADFCLCSADRRYAMAVSLDDYAHLRARHELPANAWIAALLPEEVTTAIYSDWRPPTG
WELSHVAGEGSLTATGWQRASELTGVPAERLKRHAAREKASTRCPLGYAEWHLLLHRLGVQQLAMGTGAASARG
>WP_070976517.1 hypothetical protein [Kushneria sp. YCWA18]
MLKDAFSIGPFTIRPVGCIKQGQQLDIEYGHDTVASGLIVSRGTRTHIIEQISDRLTDVVTNLRDALECHPMELIDRQEQ
VLAGFSSDRELSQALGETPLSAEADFYLCSADRRYALAVSLDEYARLRARHELPANAWIAALLPEEVTTPVYSDWRPPTG
WELLHVAGEGSLTATGWQRASELTGIPAERLKRHAARVEATTQCPLGYAEWHLLLHRLAVQQLSVEAQAGSARG
>WP_106742578.1 hypothetical protein [Pseudomonas mendocina]
MNIGPFTLNVTERLNLSGAPQERWEISYSGERFAWHHLPAGAKHSVIAAAFADDIAAWCADLHDEAPAADTPHEPHLRLI
DVATDEVLGSMPWAAEVPGLRNAIPGERYPTWLVTSSQPQMAMPMSEEEFARLRPAMVALHTERLERADDERRLMIENTP
ARSWITKLLPGAILTNNPDQWRAPTSWEVRHIVGEGSLTGISGAKAAELVGISPTNFRKYTASDDAKNRQKMGFATWHSL
LHSLDIQRMKQWSGQ
>WP_135102004.1 hypothetical protein [Thiopseudomonas sp. 4R-3cl]
MLDDIQIGPFTFSGGKAFTLNGVSARRWEMRYGDQLVAEKTHTGADAQGITQYELQQLFGDERAAFIRAHQPKPTRHADP
LADGVRVRLVESTDRTGVEGRTLGEFLALAPIAGLARGLIDDRYATWAVSELGVTPMAADEFERLQDAHGAIADALTAPR
SPVGPFMPSAWIAGLLPDEVLAQDAGEWRTPTSWELRHVVGEGSFTGVTGAQAAALVGVTPQNFRKYTARDGASTRQGMS
YAMWHLLLHKLGVRPL
>WP_153479169.1 hypothetical protein [Burkholderia glumae]
MLQLVRQSDDVVLSGVPVRALPAGMSNCLMDDRFPTWAQVAGTTLRVPMDIAEFTEHVSQARAPKNAWIAGLLPDEVLTL
DADEWRAPTSWEIRHVVGEGSFTGVTGAQAAALVGVVPQNFRKYTAREGASARQSISFAMWHALLHRLGVKALETEGA
>WP_160758559.1 hypothetical protein [Serratia symbiotica]
MQISSFTSGLFTFSREEGADSLWNVHYGGQQRFITKIHLDQPERVKDDEYRCIRDRFILQLKEDTAKCHYQLSSADGNAL
TGFTTRVAIALTEGTLNGLNPAPFTLSMNGKVLGGITLPAYIGLDSRYRERGNAFITSLLPDDILTRNAAAWRAPVRDEI
LHISGTYSLTGVTHDYAATLSGITPSNYRKYIASESAKNRASISFATWHYLLNRLDVTGANDD
>WP_148654285.1 hypothetical protein [Burkholderia plantarii]
MLQLVRQGDDVVIGSVPIRVLPAGMSSCLMDDRFATWAHVAGTTLRVPMDIAEFAKQVSQARAPENAWVADSLPRRGVDA
RCRPVARSGVLGGAIVGCGSAA
>WP_126655738.1 hypothetical protein [Escherichia coli]
MDKDTVLKMLNPACLKKADEWESPTCGEVRAVIGLTGMSGSQLAKKLGLKDSRNIRNWQMLKESTSRSSIPYAAWALLCY
FAGLGLIFIDNKTDV
>NAI65407.1 hypothetical protein [Escherichia coli]
MNPACLKKADEWESPTCGEVRAVIGLTGMSGSQLAKKLGLKDSRNVRNWQMLKESTSRSSIPYAAWALLCYFAGLGLIFI
DNKTDV
>WP_032142764.1 hypothetical protein [Escherichia coli]
MLNPACLKKADEWESPTCGEVRAVIGLTGMSGSQLAKKLGLKDSRNVRNWQMLKESTSRSSIPYAAWALLCYFAGLGLIF
IDNKTDV
>EAS9371943.1 hypothetical protein [Salmonella enterica]
MDKDTVLKMLNPACLKKADEWESPTCGEVRAVIGLTGMSGSQLAKKLGLKDSRNVRNWQMLKESTSRSSIPYAAWALLCY
FAGLGLIFTDNKTDV
>WP_024227106.1 MULTISPECIES: hypothetical protein [Escherichia]
MDKDTVLKMLNPACLKKADEWESPTCGEVRAVIGLTGMSGSQLAKKLGLKDSRNVRNWQMLKESTSRSSIPYAAWALLCY
FAGLGLIFIDDKTDV
>WP_000356589.1 MULTISPECIES: hypothetical protein [Enterobacteriaceae]
MDKDTVLKMLNPACLKKADEWESPTCGEVRAVIGLTGMSGSQLAKKLGLKDSRNVRNWQMLKESTSRSSIPYAAWALLCY
FAGLGLIFIDNKTDV
>PAU18171.1 hypothetical protein BTQ06_21620 [Escherichia coli]
MLNPACLKKADEWESPTCGEVRAVIGLTGMSGSQLAKKLGLKDSRNVRNWQMLKESTSRSSIPYAAWALLCYFAGLGLIF
IDDKTDV
>PRW44662.1 putative korC [Escherichia coli]
MEMVMDKDTVLKMLNPACLKKADEWESPTCGEVRAVIGLTGMSGSQLAKKLGLKDSRNVRNWQMLKESTSRSSIPYAAWA
LLCYFAGLGLIFIDNKTDV
>OKT96696.1 hypothetical protein ACN70_00325 [Escherichia coli]
MLNPACLKKAGEWESPTCGEVRAVIGLTGMSGSQLAKKLGLKDSRNVRNWQMLKESTSRSSIPYAAWALLCYFAGLGLIF
IDNKTDV
>WP_032152672.1 hypothetical protein [Escherichia coli]
MDKDTVLKMLNPACLKKADEWESPTCGEVRAVIGLTGMSGSQLAKKLGLKDSRNVRNWQMLKEYTSRSSIPYAAWALLCY
FAGLGLIFIDNKTDV
>WP_077900239.1 hypothetical protein [Escherichia coli]
MDKDTVLKMLNPACLKKAGEWESPTCGEVRAVIGLTGMSGSQLAKKLGLKDSRNVRNWQMLKESTSRSSIPYAAWALLCY
FAGLGLIFIDNKTDV
>ECZ1980048.1 hypothetical protein [Salmonella enterica]
MTKEDVLKTLNPACLKKAEEWESPTCGEVRSVIGLTGMSGSQLAKRLGLKDSRNVRNWQMLKESSSTSSIPYAAWALLCY
FAGLGLIFE
>WP_151295536.1 hypothetical protein [Escherichia coli]
MDKDTVLKMLNPACLKKADEWESPTCGEVRAVIGLTGMSGSQLAKKLGLKDSRNVRNWQMLKESTSRSSIPYAARALLCY
FAGLGLIFIDNKTDV
>WP_127786000.1 hypothetical protein [Citrobacter freundii]
MNKEDVLNSLNPACLKKAEDWESPTCGEVRAVIGLTGLSGSQLAKRLGLKDSRNVRNWQMLKDSSSTSSIPYAAWALLCY
FAGLGLIFE
>KAF1366799.1 hypothetical protein FHR25_004764 [Yokenella regensburgei]
MKEMQAHVRSKLNPKTLNNADDWESPTCAEVRDVISLTGWSGSEVARQLGLKDSRNVRNWQMLKTPDAKSSIPYAAWALL
CFYAGLGCIFEKSVKNEA
>NAG42465.1 hypothetical protein [Escherichia coli]
MDKDTVLKMWNPACLKKADEWESPTCGEVRAVIGLTGMSGSQLAKKLGLKDSRNIRNWQMLKESTSRSS
>OUE50281.1 hypothetical protein AZ012_004674 [Citrobacter amalonaticus]
MKDIRDQVRSKLNPKTLNNASDWESPTCAEVRDVISLTGWSGSEVARQLGLKDSRNVRNWQMLKTPDAKSSIPYAAWALL
CFYAGLGSIFEKSTKNEA
>WP_086513112.1 hypothetical protein [Citrobacter amalonaticus]
MRSKLNPKTLNNASDWESPTCAEVRDVISLTGWSGSEVARQLGLKDSRNVRNWQMLKTPDAKSSIPYAAWALLCFYAGLG
SIFEKSTKNEA
>EDA0856000.1 hypothetical protein [Salmonella enterica]
MKTASEWESPTCAEVREVIRLTGLSGAAVARELGLKDSRNLRNWQMLKTPDAKSSIPYAAWALLCFYAGLGMIFEKSSEN
KA
>OAG95556.1 hypothetical protein AKO42_22190 [Salmonella enterica subsp. enterica serovar Nottingham]
MNTSVDSVRNKLNPATLKTASEWESPTCAEVREVIRLTGLSGSAVARELGLKDSRNLRNWQMLKTPDAKSSIPYAAWALL
CFYAGLGMIFEKSSENEA
>EBS1713824.1 hypothetical protein [Salmonella enterica subsp. enterica serovar Vitkin]
MKTASEWESPTCAEVREVIRLTGLSGSAVARELGLKDSRNLRNWQMLKTPDAKSSIPYAAWALLCFYAGLGMIFEKNSEN
EA
>EAA1528785.1 hypothetical protein [Salmonella enterica subsp. enterica]
MKTASEWESPTCAEVREVIRLTGLSGSAVARELGLKDSRNLRNWQMLKTPDAKSSIPYAAWALLCFYAGLGMIFEKSSEN
KA
>WP_139679659.1 hypothetical protein [Salmonella enterica]
MKTASEWESPTCAEVREVIRLTGLSGSAVARELGLKDSRNLRNWQMLKTPDAKSSIPYAAWALLCFYAGLGMIFEKSSEN
EA
>ECV7439676.1 hypothetical protein [Salmonella enterica subsp. enterica serovar Newport]
MKTASEWESPTCAEVREVIRLTGLSGSAVARELGLKDSRNLRNWQMLKTPDAKSSIPYAAWALLCFYAGLGMI
>ECI4026967.1 hypothetical protein [Salmonella enterica subsp. houtenae]
MKTASEWESPTCAEVREVIRLTGLIGSAVARELGLKDSRNLRNWQMLKTPDAKSSIPYAAWALLCFYAGLGMIFEKSSEN
KD
>EAM1080768.1 hypothetical protein [Salmonella enterica]
MKTAIEWESPTCAEVREVIRLTGLSGSAVARELGLKDSRNLRNWQMLKTPDAKSSIPYAAWALLCFYAGLGMIFEKSSEN
EA
>OSK08396.1 transcriptional repressor protein KorC, partial [Escherichia coli M056]
MEMVMDKDTVLKMLNPACLKKADEWESPTCGEVRAVIGLTGMSGSQLAKKLGLKDSRNVRNWQMLKGVHIQIQHSVCSLG
AAVLLR
>SPW74404.1 Uncharacterised protein [Escherichia coli]
MDKDTVLKMLNPACLKKADEWESPTCGEVRAVIGLTGMSGSQLAKKLGLKDSRNVRNWQMVKGVHIQIQNSVCSLGAAVL
LRWVRVNLH
>SEJ69288.1 hypothetical protein SAMN04244572_04924, partial [Azotobacter beijerinckii]
MRMLQPFASGPFSFHPVAVEGEACQRWTLYYGLQELAMHMLP
>WP_137033969.1 transcriptional regulator [Vibrio kanaloae]
MENTEIRSETLTAFGPEWLQPTGDEVRAMLSKCDLTGSEAAALVGVSDSRTVRKWAAYDPAEVEKAKQEGRKTNMQRIPY
AAWAILAECAGLGLIWKK
>AVA16143.1 transcriptional regulator [Sphingopyxis sp. MG]
MPNVRRECLRPADDGWEPPTAAEVREIIAETGLSGSGVARFLGISSKGSRVIRRWAGGEDQIPYSAWALLCDRAGYRRIW
EPREE
>MAD77575.1 transcriptional regulator [Rheinheimera sp.]
MENTEIRSETLTAFGPEWLQPTGEEVRAMLTKCNLTGSEAAALVGVSDSRTVRKWAAYDPAEVEKAKQDGRKTNMQRIPF
AAWAILAECAGLGLIWKK
>WP_102547227.1 transcriptional regulator [Vibrio splendidus]
MENTEIRSETLTAFGPEWLQPTGDEVRAMLFKCDLTGSEAAALVGVSDSRTVRKWAAYDPAEVEKAKQEGRKTNMQRIPY
AAWAILAECAGLGLIWKK
>WP_081259944.1 hypothetical protein [Achromobacter xylosoxidans]
METRVPYGAPTIRPECLRPFADGWQQPEAGEVRAVLSMAGLTGGEAAKLLGISDGRTVRRWTGGDTPIPFAAWAILCHAA
GLGIIWAKE
>WP_081659616.1 hypothetical protein [Sphingobium baderi]
MPNVRPECLRPADDGWEPPTPAEVREIIAETGLTGSGVARFLGISSKGSRVIRRWAGGEDQIPYSAWALLCDRAGYRRIW
EPREE
>WP_075857839.1 transcriptional regulator [Salmonella enterica]
MNDKSIRVETLQPASNWQKPTTEEIRELIRLTGLNGAEVAALLGLTPQGNKSGGGSRTVRRWTAGDVPIPYAAWAILAHV
AGFGAIWVADE
>WP_101052548.1 helix-turn-helix transcriptional regulator [Methylomonas sp. Kb3]
MHFKIRDECLTGYSDLWPTPTGDEVREIIRMTTLTGGQVAKLVGLTSNGSRTVRRWVSGESPIPYAVWAILCDCAGYSSI
WLRGENQSENKDDINQT
