# Supplementary material for: Discovery of multiple anti-CRISPRs highlights anti-defense gene clustering in mobile genetic elements
Source: Nat Commun. 2020 Nov 6;11:5652. doi: 10.1038/s41467-020-19415-3 (PMC7648647; doi:10.1038/s41467-020-19415-3)
Supplement: Supplementary file 10 — Supplementary Data 8 [file 41467_2020_19415_MOESM10_ESM.xlsx]

## Sheet: 8. CARD AMR
Protein sequence	Positions gene on plasmid	Card Match	e-value
MNTESIKPNTGEITIIGGSLAGLTLALACANRGIAVQVIERSTGHFQGGDSLSIDLSVVAATVGYDPRVHPVLPVVPAYRELTTWPALYGWLRERAMATPGINLVEGKTIASVNDLDDHARITFTDGSEQISGVVIGADGYRSIVRQAITPENPFAQYAGYLVWRGLVEERTLEHPVAWPTDGGLWIDFVNGYRLVAATLPGRDGSLAAGQRQITFAWFDVHRDELLRQKGCLTAEGNIVGTLTRGTIDEKVREELVTLAPQLWPAIWAEAVVAGVRSPTILSGAPIAEFKPPRLVRGALAMIGDAAHVVSPMTGRGYLTGVEDAMVLAQELAKRKPDVPLSAALARYEKIRLPYVQALVNHSGRISAEYRRYAKSGGVGFSGEI*	39,084-40,241	ARO:3004589: A tetracycline-resistant ribosomal protection protein. A flavoenzyme capable of degrading tetracycline antibiotics.	0.0209587
MRSLNIPILALALGAFGIGVTEFAPMGMLPLIAHDLNISIPTAGILISAYALGVMIGAPFMALTTSRIPRRKLLIGLVAIFTLGNLLAAVSNSYGMLLVARVITSLNHGAFFGIGSVVAASLAQPHRRAAAISSMFMGLTIANVVGVPLATWTGEVMGWRAAFWGISGIGVFTMAALWKTLPVIPAPTGNNAVAELRVLISRPVLAALGLTVLSSSAMFTVFTYIVPMLRIETQASTTFVTSMLVTYGVGLTVGNWIGGKFTDRYPDRTLAISLATLVITLLLFALLLPYALPTAALVFLWGVASFAVMPPLQMRVMAAAQHAPSLASSVNIGAFNLGNAVGAALGGAVIAAGLTYPFVAVAGAVTAGLGLLMLLILNKSTSAPTSN*	40,251-41,414	ARO:3002700: cmlv is a chromosome-encoded chloramphenicol phoshotransferase	1.33327e-53
MYRKHGALLLTVCLLCGLEFLQSGMIAFASVPIRGEIDASPEEYSLVAALYACVAVVVIANQRWLTERLGWRYYMIGSIVVYIVGALLCSLSHDLYTFAIGRVVMALGGASFMTTSRILVNHIPPGPGRFVGIKVFAVGLASGTAAAPMLASLAVTHDTWQAMFWVLIAFALLAAGLSVRFLPKDPHPVEERTRTSPARVLLLAVGSFFLLYVLQRSYYDFYDDTGIMLVFAGLATFALYSYFHVEHNHERPLLKIRQLMTPRYLLGVGIFSFSYLILGSNNYILPFFLQNGLGYSWETIGRFQALGLSAALLTWLVMMRVLPKYPSPKKFFVLGFVSLATFGWLLSSLTPAANMWQHILPALALNGCFVMLVLATTAMQTFRDVGNEDTLFAHAQQVK…	41,411-42,931	ARO:3000254: emrY is a multidrug transport that moves substrates across the inner membrane of the Gram-negative bacteria	5.72097e-06
MNQNTQPNQPTTPSSNADQSKVTRGLLLTAVVILLAAGAWYFLQSNVERTEDAYVDGNIVQVTSQISGTVTSITADNTDHVKAGATLITLNPVDQEVRFERARTELAKATRMARTQYSQVQQLQAEVAQRQNDVQKARTDLARRSGLAASGAVSREEISHTEDVFKNAQDALNAVKQSLQQRLAMVDGTSLRTHPDVLAAATNLRDAYIARARTTIPSPVEGTVAKRSVQLGQRINPGVALMSVIPLNQLWVNANFKESQIEHLRIGQPAELTTDVYGRNVIYHGKIIGLDAGTGSAFALLPAQNATGNWIKVTQRVPVRIALDPQEVARQPLRIGLSMHVSVNTQDRSGETMREDIAPGFVYKTDVYSQELKDADAVVEAVIRENEGQPQTAAAQ*	42,940-44,130	ARO:3004588: KpnG consists of ~390 residues and resembles EmrA of E. coli. Disruption of the pump components KpnG-KpnH signficantly decrease resistance to azithromycin, ceftazidime, ciprofloxacin, ertapenem, erythromycin, gentamicin, imipenem, ticarcillin, norfloxacin, polymyxin-B, piperacillin, spectinomycin, tobramycin, and streptomycin	1.40637e-105
MKNLLSTTERDLNHSPHGLLQMAVVLVVTLILTGCVPGDLKTSSVTVNPTSLEANKALEGLSVSKANWPQEKWWHAFGDTQLNQLIDEALFSSPTLRGAAARVRQADAIQGMAQAQQLPQLDANIASTRQRYSENGTTPAVMAGTWQTVNQDTLNVSYELDFWGKNRAAVEAAVGRTKAMEVDHYATQLMLSSAIVQTYIGLQESYQQLGIEQQMLNHQEKVLALTQQRFSAELDSQIDIKQSQAAIPATRARIAALNESLELSRNKLAALLGKGPDRGRSIAAPKLKHFDTVTIPSVLPAELLGHRPDVVAQRWRVEAASHDIEGAKARFYPNINLSAYAGYQSLGFDQFASAGSRILGIGPAISLPIFEGGRLRANLAAQNATYDIAVENYNQTLVD…	44,146-45,627	ARO:3003550: Multidrug resistance efflux pump. Could be involved in resistance to puromycin, acriflavine and tetraphenylarsonium chloride	3.95186e-52
MKTATAVISRRALRHNLQQVRRLAPHSRLIAVIKANAYGHGALETALALKDADGYGVARLSEALVLRQEGITKPILLLGGFLSKDELPLLAEHHFETVVHHIEQLFALEQAVLRHPITVWMKLDTGMHRLGIRPDLAEEFYQRLSSCRNVVQPVNIMSHLCRADEPESDTTLCQLECFDAFVQGKPGAQSITASGGILLWSQAHRSQVRPGIILYGVSPLATQDAAHFGFEPAMTLTSHLIAVREHKTGEPVGYGGAWTSTRDTCLGVVAMGYGDGYPRCAPYGTPVLVNGREVPLAGRVSMDMITVDLGPKALDQVGDKVIFWGTELPVERIARHTGIGAGELITRLTQRTALEYVDD*	48,993-50,072	ARO:3002974: glycopeptide resistance; vanTrL is a vanT variant found in the vanL gene cluster. vanTrL codes for the racemase component of vanT	2.64553e-36
MSETKLNVVELHKRYGEQEVLKGVSLQARAGDVISIIGSSGSGKSTFLRCINFLEKPSEGSISVNNEMIHLVRDKDGQLKVADKNQLRRLRTSLTMVFQHFNLWSHLTVLENVMEAPVRVLGLSKEAAQERALKYLSKVGIDERAQSKYPANLSGGQQQRVSIARALAMEPEVLLFDEPTSALDPELVGEVLKIMRQLAEEGKTMVVVTHEMEFARHVSSQVIFLHQGKIEEQGPPSGVFDNPQSPRLRQFLSGALK*	51,239-52,012	ARO:3000535:MacB is an ATP-binding cassette (ABC) transporter that exports macrolides with 14- or 15- membered lactones. It forms an antibiotic efflux complex with MacA and TolC	2.1569e-29
