# Supplementary material for: Discovery of multiple anti-CRISPRs highlights anti-defense gene clustering in mobile genetic elements
Source: Nat Commun. 2020 Nov 6;11:5652. doi: 10.1038/s41467-020-19415-3 (PMC7648647; doi:10.1038/s41467-020-19415-3)
Supplement: Supplementary file 11 — Supplementary Data 9 [file 41467_2020_19415_MOESM11_ESM.xlsx]

## Sheet: 9. Aca5
TCW00409.1	Enterobacteriaceae	Biostraticola	tofi	MMLTDFIDKTFGGNKAAFARHMGVDAQTVNKWVKAGWLVIDDKLCSPRRDIPPVS
WP_009113099.1	Pectobacteriaceae	Brenneria	nigrifluens	MTLLAFIDKYFAGNQAEFARYLGVKPQQVTQWIDKGFIVVDDTLYSPRRKISK
OAT23492.1	Enterobacteriaceae	Buttiauxella	gaviniae ATCC 51604	MPLMEYIEKYYNGNQASFARLTGVQPAQITQWLEKKFIVVNHTIYSPRRKLDV
WP_135111532.1	Enterobacteriaceae	Citrobacter	koseri	MQLKQYIDDHFGGNKSEFARLMGVRRDKPNRWISEGWIVVDGRLYSPQREIPEKNESPSML
WP_060816020.1	Enterobacteriaceae	Citrobacter	koseri	MQLKQYIDDHFGGNKSEFARVMGVRRDKPNRWISEGWIVVDGRLYSPQREIPEKNESPSML
WP_137350319.1	Enterobacteriaceae	Citrobacter	sp. wls710	MMTDITFSMILCMCFNYHIFCRIPAAQIRFLAVPVLHEKHNQFLLMYNQILIMVLVLKQSNRLVMKLSEHIDLFFDGNKSAFAKSMSVTPQQVTKWVNDDWIIVDGTLYSPRRDLARGNMMERKKFLASIFSGAQYALAELREHNAQGPNANGIAQNARNTIELLAEFFKKENYHIYMIAYNNKTQQYEIYSSESVFELGVTYFHIFNPGTILFSYNNDMKSEETFDVPIDPSRLVANRFDPYAFTILRQEIQQALSQ
WP_137383399.1	Enterobacteriaceae	Citrobacter	sp. wls619	MKLIDYIEKYYSGNKSAFAKACGTTPQRVNDWLVAEYIVDDGKLYSYRRDLPVIELKK
ABU78294.1	Enterobacteriaceae	Cronobacter	sakazakii ATCC BAA-894	MPIKEYIEKNFPSQADFALACGVLPQQVTKWISMGCIVLNGKMYSPRRDVP
KAB0836048.1	Enterobacteriaceae	Cronobacter	sakazakii	MHYEFAVESYRAFTEKFGETGDYQFLKNWCLEPEMKAFAIEHCDEKIADIYGTVSGMSGYRKPTDKQKAAIAHAMLTRRTARDILISIYGEKVVTLLKDMDAIDESDEVTAELFKYGIRLSDKRIAFGLLNEFIPTGPDSQQGNTYRASVRVIALLKNIDEDYDSYEKAGIMVGLISGERIALTAEEMRKTGQQDQDVLRFSNEAMELERYIKLYYGGSHKAFAEAMGVTPSKVSEWKKLGWIVYRGQLWSSKRTLARNDDVMMCKLPDTNQGKEA
WP_100849903.1	Pectobacteriaceae	Dickeya	fangzhongdai	MLLMEFINRQFGGNQAAFARHMGVRPQKVQDWLNAGMFVYVDAQGRAFLCSVRREIPVTKK
WP_155518149.1	Pectobacteriaceae	Dickeya	solani	MHLMEFINKNFGGNQSAFARHMGVRKQKIQDWLNAEWIVHIDENGTPLLCSVKKVIPVKTLDN
WP_057083779.1	Pectobacteriaceae	Dickeya	solani	MKLSEFIDTEFSGSRAEFARLMGVRPQKVNDWLVAGMIIHIDENGQAFLCSVRRDIPAWNRKTNFA
WP_072050017.1	Enterobacteriaceae	Enterobacter	chengduensis	MNARTLSDYIEFYHNGNQSDFARHMGVNRQQVTKWLNGGWVVINHQLYSPQRDVPEFVTGGGSAL
ARB02513.1	Enterobacteriaceae	Enterobacter	cloacae subsp. cloacae	MYNQSLIMLLLLKQSDRLVMKLSEHIDLFFDGNKSAFAKSMSVTPQQVTKWVNDDWIIVDGTLYSPRRDLTRGNMMERKKFLASIFCGAQYALAELREHNAQGPNANAIAQNARNTIEVLAEFFKKENYIIYMVAYNNKAQRYEFYSSQPVFELGVTYFHILNPGTILFSYNNDMKSEDTFDVPTDPSRLAANRFDPYAFTILRQEIQQALSQ
ACE81786.1	Enterobacteriaceae	Enterobacter	cloacae	MNEGYTQFLLMYNQSLIMLLLLKQSDRLVMKLSEHIDLFFDGNKSAFAKSMSVTPQQVTKWVNDDWIIVDGTLYSPRRDLTRGNMMERKKFLASIFCGAQYALAELREHNAQGPNANAIAQNARNTIEVLAEFFKKENYIIYMVAYNNKAQRYEFYSSQPVFELGVTYFHILNPGTILFSYNNDMKSEDTFDVPTDPSRLAANRFDPYAFTILRQEIQQALSQ
KJO44798.1	Enterobacteriaceae	Enterobacter	aerogenes Klebsiella aerogenes	MPLVEYIKKYYNGNQASFARLTGVQPAQVTQWINKGFVVVDHTLYSPRRKLGI
WP_075200676.1	Enterobacteriaceae	Enterobacterales	Enterobacterales	MTLTDYIAAYFGGNKSAFARQMGVNPQQVTKWIKDKWIVDNHTLYSPRRPLTPEVSVPENITGGGSAEG
WP_001128311.1	Enterobacteriaceae	Enterobacteriaceae	Enterobacteriaceae	MPLIEYINKFYRGNQASFARLTGVQPAQVTQWINKGFIVVNHTLYSPRRKLGI
QGF22041.1	Erwiniaceae	Erwinia	phage Midgardsormr38	MPLQEYIQKNFASSAEFARACGVLPQQVNKWLDMGCIVVSGKLYSPRREIP
WP_000994126.1	Enterobacteriaceae	Escherichia	coli	MNARTLSDYIAFYHNGNQAEFARHMGVNRQQVTKWIKGGWIVINHQLFSPQRDIPENISHGGSAL
WP_071529128.1	Enterobacteriaceae	Escherichia	coli	MPLIEYINKFYRGNQASFARLTGVQPAQVTQWINKGFIVVNHTLYSPRRKVTVSFKPSFASLSCFRY
MHR16362.1	Enterobacteriaceae	Escherichia	coli	MFRRIKKCLSLIEYINKFYRGNQASFARLTGVQPAQVTQWINKGFIVVNHTLYSPRRKLGI
WP_139560565.1	Enterobacteriaceae	Escherichia	coli	MPLIEYINKFYRGNQASFARLTGVQPAQVTQWINKGFIVVNHTLXXXLMDVIRQLYIISFTQ
WP_096974981.1	Enterobacteriaceae	Escherichia	coli	MKLSLKEYIELYYNTQRDFASALKVTPQQVTKWLRAGWQVVDNNLLSVNRELPPVPAKYDNTFPYYAEMRELNFKGTGKLHAVCTILRQNRFDPKTKNSDYDIYVTAKIEYQGKERTVTGSFPLDFVPECFTCVIFGDNSWESDDGDYMAAFSVDILSPKQLGLDIGLEYFKYLEDQFCAAAFNFLRNADMTQNDVKDTESAYRGWLEIDEEDLE
WP_000777527.1	Enterobacteriaceae	Escherichia	coli	MKLSLKEYIELYYNTQRDFASALKVTPQQVTKWLRAGWQVVDNNLLSVNRELPPVPAKYDNTFPYYAEMKELNFKGTGKLHAVCTILRQNRFDPKTKNSDYDIYVTAKIEYQGKERTVTGSFPLDFVPESFTCVIFGDNSWESDDGDYMAAFSVDILSPKQLGLDIGLEYFKYLEDQFCAAAFNFLRNADMTQNDVKDTESAYRGWLEIDEEDLE
WP_032334807.1	Enterobacteriaceae	Escherichia	coli	MKLSLKEYIELYYNTQRDFASALKVTPQQVTKWLRAGWQVVDNNLLSVNRELPPVPAKYDNTFPYYAEMRELNFKGTGKLHAVCTILRQNRFDPKTKNGDYDIYVTAKIEYQGKERTVTGSFPLDFVPESFTCVIFGDNSWESDDGDYMAAFSVDILSPKQLGLDIGLEYFKYLEDQFCAAAFNFLRNADMTQNDVKDTESAYRGWLEIDEEDLE
WP_149825094.1	Enterobacteriaceae	Escherichia	coli	MKLSLKEYIELYYNTQRDFASALKVTPQQVTKWLRAGWQVVDNNLLSVNRELPPVPAKYDNTFPYYAEMRELNFKGTGKLHAVCTILRQNRFDPKTKNSDYDIYVTTKIEYQGKERTVTGSFPLDFVPESFTCVIFGDNSWESDDGDYMAAFSVDILSPKQLGLDIGLEYFKYLEDQFCAAAFNFLRNADMTQNDVKDTESAYRGWLEIDEEDLE
WP_032181993.1	Enterobacteriaceae	Escherichia	coli	MKLSLKEYIELYYNTQRDFASALKVTPQQVTKWLRAGWQVVDNNLLSVNRELPPVPAKYDNTFPYYAEMRELNFKGTGKLHAVCTILRQNRFDPKTKNSDYDIYVTAKIEYQGKERTVSGSFPLDFVPESFTCVIFGDNSWESDDGDYMAAFSVDILSPKQLGLDIGLEYFKYLEDQFCAAAFNFLRNADMTQNDVKDTESAYRGWLEIDEEDLE
WP_021515401.1	Enterobacteriaceae	Escherichia	coli	MKLSLKEYIELYYNTQRDFASALKVTPQQVTKWLRAGWQVVDNNLLSVNRELPPVPAKYDNTFPYYAEMRELNFKGTGKLHAVCTILRQNRFDPKTKNSDYDIYVTAKIEYQGKERTVTGSFPLDFVPESFTCVIFGDNSWESDDGDYMAAFSVDILSPKQLGLDIGLEYFKYLEDQFCAAAFNFLRNADMTQNDVKDTESAYRGWLEIDEEDLE
WP_097336720.1	Enterobacteriaceae	Escherichia	coli	MKLSLKEYIELYYSTQRDFATALKVTPQQVTKWLRAGWQVVDNNLLSVNRELPPVPAKYDNTFPYYAEMRELSFKGTGKLHTVRTILRQNRFDPKTKNSDYDIYVTAKIEYQGKERTVTGSFPLDFVPESFTCVIFGDNSWESDDGDYMAAFSVDILSPKQLGLDIGLEYFKYLEDQFCAAAFNFLRNADMTQNDVKDTESAYRGWLEIDEEDLE
WP_096847012.1	Enterobacteriaceae	Escherichia	coli	MKLSLKEYIELYYNTQRGFASALKVTPQQVTKWLRAGWQVVDNNLLSVNRELPPVPAKYDNTFPYYAEMRELNFKGTGKLHAVCTILRQNRFDPKTKNSDYDIYVTAKIEYQSKERTVTGSFPLDFVPESFTCVIFGDNSWESDDGDYMAAFSVDILSPKQLGLDIGLEYFKYLEDQFCAAAFNFLRNADMTQNDVKDTESAYRGWLEIDEEDLE
WP_085432030.1	Enterobacteriaceae	Escherichia	coli	MKLSLKEYIELYYNTQRDFASALKVTPQQVTKWLRAGWQVADNNLLSVNRELPPVPAKYDNTFPYYAEMRELNFKGTGKLHAVCTILRQNRFDPKTKNSDYDIYVTAKIEYQGKERTVTGSFPLDFVPECFTCVIFGDNSWESDDGDYMAAFSVDILSPKQLGLDIGLEYFKYLEDQFCAAAFNFLRNADMTQNDVKDTESAYRGWLEIDEEDLE
WP_096169366.1	Enterobacteriaceae	Escherichia	coli	MKLSLKEYIELYYSTQRDFATALKVTPQQVTKWLRAGRQVVDNNLLSVNRELPPVPAKYDNTFPYYAEMRELSFKGTGKLHAVRTILRQNRFDPKTKNSDYDIYVTAKIEYQEKKRTVTGSFPLDLVPESFTCMIFGDDSWGSDDGDYMAAFSVDILSPKQLGLDIGLEYFKYLEDQFCAAAFNFLRNTDMTQNDAKDTESAYGGRLEIDEEDLE
WP_032291176.1	Enterobacteriaceae	Escherichia	coli	MKLSLKEYIELYYSTQRDFATALKVTPQQVTKWLRAGRQVVDNNLLSVNRELPPVPAKYDNIFPYYAEMRELSFKGTGKLHVVRTILRQNRFDPKTKNSDYDIYVTAKIEYQEKKRTVTGSFPLDLVPESFTCMIFGDDSWGSDDGDYMAAFSVDILSPKQLGLDIGLEYFKYLEDQFCAAAFNFLRNTDMTQNDAKDTESAYGGRLEIDEEDLE
BAG80427.1	Enterobacteriaceae	Escherichia	coli SE11	MNKMNARTLSDYIAFYHNGNQAEFARHMGVNRQQVTKWIKGGWIVINHQLFSPQRDIPENISHGGSAL
EQY07341.1	Enterobacteriaceae	Escherichia	coli UMEA 3212-1	MPLLEYINRYYRGNQASFARLTGVQPAQVTQWINKGFIVVDHTLYSPRRKLGI
GDP96093.1	Enterobacteriaceae	Escherichia	coli	MPLIEYINRYYRGNQASFARLTGVQPAQVTQWINKGFIVVNHTLYSPRRKLGI
OAC03138.1	Enterobacteriaceae	Escherichia	coli	MPLIEYINRYYRGNQASFARLTGVQPAQVTQWINKGFIVVNHILYSPRRKLGI
EII75103.1	Enterobacteriaceae	Escherichia	coli 3.2303	MILRCFGELKMPLIEYINKFYRGNQASFAKLTGVQPAQVTQWINKGFIVVNHTLYSPRRKLGI
AXI38101.1	Enterobacteriaceae	Escherichia	coli	MPLIEYINKFYRGNQASFAKLTGVQPAQVTQWINKGFIVVNHTLYSPRRKLGI
WP_000329428.1	Enterobacteriaceae	Escherichia	coli	YRGNQASFARLTGVQPAQVTQWINKGFIVVNHTLYSPRRKLGI
EGI12764.1	Enterobacteriaceae	Escherichia	coli M605	MIIIISSNQGDNYMKLSLKEYIELYYNTQRDFASALKVTPQQVTKWLRAGWQVVDNNLLSVNRELPPVPAKYDNTFPYYAEMKELNFKGTGKLHAVCTILRQNRFDPKTKNSDYDIYVTAKIEYQGKERTVTGSFPLDFVPESFTCVIFGDNSWESDDGDYMAAFSVDILSPKQLGLDIGLEYFKYLEDQFCAAAFNFLRNADMTQNDVKDTESAYRGWLEIDEEDLE
RLA17457.1	Enterobacteriaceae	Enterobacteriaceae	bacterium	METLKEYINREHGGSQVKFAECNGVSKQQVYKWLIADFIVVDGALYSKRRDLKIQQLRN
SFN76597.1	Enterobacteriaceae	Izhakiella	capsodis	MPLSEYIAARYGGNQAGFARAMGVNRQQVTKWLNDGWIVSGNWIYSPRRELPKSC
WP_071814206.1	Enterobacteriaceae	Klebsiella	sp.	MTIDEYVDYYFNGNKSAFARHMEVNPQQVTKWVNDGWVVDNHTLYSPRRSVPELTVPENVNGGGSAGN
WP_151374985.1	Enterobacteriaceae	Klebsiella	pneumoniae	MTIDDYVDYYFNGNKSAFARHMEVNPQQVTKWVNDGWVVDNHTLYSPRRSVPELTVPENVNGGGSAGN
WP_009483892.1	Enterobacteriaceae	Klebsiella	Klebsiella	MTIDEYVDYYFKGNKSAFARHMEVNPQQVTKWVNDGWVVDNHTLYSPRRSVPELTVPENVNGGGSAGN
WP_142514136.1	Enterobacteriaceae	Klebsiella	huaxiensis	MTIDEYVGCYFEGNKSAFARHMDVTPQQVTKWVNDSWIVVNHTLYSPRRTVPENVSGGGSAGD
WP_072032906.1	Enterobacteriaceae	Klebsiella	sp.	MTIEDYISRHFQGNKSAFARHMEVNPQQVTKWVNDGWIVLNHTLYSPRRMVPEYVSGGGSAGD
WP_075212306.1	Enterobacteriaceae	Klebsiella	pneumoniae	MTIDEYVVCYFEGNKSAFARHMDVTPQQVTKWVNDSWIVVNHTLYSPRRTVPENVSGGGSAGN
WP_142669487.1	Enterobacteriaceae	Klebsiella	pneumoniae	MPLIEYIEKYYGGSQATFARAVGVKPPQVTQWIEKKFIVVDHNLYSPRRVLPAPK
AIA41311.1	Enterobacteriaceae	Klebsiella	pneumoniae subsp. pneumoniae KPNIH27	MPLLDYINKYYNGNQASFARLTGVQPAQVTQWLEKKFIVVDHTLYSPRRKLGV
WP_087802583.1	Enterobacteriaceae	Klebsiella	pneumoniae	MINITFSMILCTLFDYHIAYGVPAAQIRFLAVSDLNKEYTQFLLMYNQNLIILLLLKQSDRLVMKLSEHIDLFFDGNKSAFAKSMSVTPQQVTKWVNDDWIIVDGTLYSPRRDLTRGNMMERKKFLASIFCGAQYALAELREHNAQGPNANAIAQNARNTIEVLAEFFKKENYNIYMVAYNNKAQQYELYSSQPVFELGVTYFHIFNPGTILFSYNNDMKSEDTFDIPIDPSRLAANRFDPYAFTILRQEIQQALSQ
WP_142764721.1	Enterobacteriaceae	Klebsiella	pneumoniae	MPLLDYINKYYNGNQASFARLIGVQPAQVTQWLEKKFIVVDHTLYSPRRKLGI
WP_073591409.1	Enterobacteriaceae	Klebsiella	pneumoniae	FCGACGNNRTNRGGFQFAAARLPWFYRGNQASFARLTGVQPAQVTQWINKGFIVVNHTLYSPRRKLGI
WP_064734192.1	Enterobacteriaceae	Klebsiella	pneumoniae	VLRAYIFCGACGNNRTNRGGFQFAAARLPWFYRGNQASFARLTGVQPAQVTQWINKGFIVVNHTLYSPRRKLGI
ASV45071.1	Enterobacteriaceae	Klebsiella	phage SopranoGao	MTPCDKALPLKEYIDLNFAGNRAAFARSIGTTRQHVNKMLNGEWIVFQGKLWSSLKGRAKTTND
WP_139295898.1	Moritellaceae	Moritella	viscosa	MTLPKLTNERFEIIKRNSIVDIRDEIGSSLFGCKHRKDMEAIVFSECDVIENFIEKVKENHGVENWDDGDLVEFIRDIQHEMINDLVSYTTLSLESYIDNNFDSQTDFAEKQGVKLPQVTQWIKKNFVVIDDVLYSSRRDLNI
SHO17380.1	Moritellaceae	Moritella	viscosa	MEAIVFSECDVIENFIEKVKENHGVENWDDGDLVEFIRDIQHEMINDLVSYTTLSLESYIDNNFDSQTDFAEKQGVKLPQVTQWIKKNFVVIDDVLYSSRRDLNI
WP_007021592.1	Oceanospirillaceae	Neptuniibacter	caesariensis	MAEYGSEQASSYPLGLYIAVYYGGNRSEFAKANGVVRQQVTKWLNNGFYVVDHKLYSPRRNLNRP
MAD44094.1	Oceanospirillaceae	Oceanospirillaceae	bacterium	MSEGQLARALSQYIDDEFGGSQMDFARAQGVEKQQVQKWLKRMDVVVVGNKLYSYRRDLNSTPIGDDQNKK
WP_147195986.1	Erwiniaceae	Pantoea	sp. CCBC3-3-1	MPLTEYIAARFGGNQSEFARHVGVNRQQVTRWINEGFIVVDGILYSPRRNIT
WP_146114194.1	Erwiniaceae	Pantoea	coffeiphila	MNLQQYIDIYFSGNQAEFARYVGVRPQQVTQWINGGFIMFGGKLYSPRRTIKPLP
WP_101197017.1	Alteromonadaceae	Paraglaciecola	sp. MB-3u-78	MQLSLESYINTNFGGNKSAFARHMQINSQQVSKWIKKDWIVNENTLYSPKRDIPHFLIAFNGFESTYRFPLYIKEDIRNAWIVLNIHNGAVYAEDGHCEMWDSAPKLKLYFGVCKELTNKEVHKVIDDHLPVFQAILSGSSIENVNGTLYGRFTKDAESWMHELDEDLLQVESDESPYIIDHVDDYLENDPLGEVFNASCIEDVTKHIVLKVEESGCEMSDLLSVYLESSIMEYYEYLSQNDEICEDMPRWFLELVE
WP_103182538.1	Pectobacteriaceae	Pectobacterium	odoriferum	MSLTEYIDKNFGGNKAAFARHMGVDAQAVNKWIKSEWFVSTTDDNKIYLSSVRREIPPL
WP_039558032.1	Pectobacteriaceae	Pectobacterium	brasiliense	MSLTEYIDKNFGGNKAAFARHMGVDAQAVNKWIKSEWFVSTTDDNKIYLSSARREIPPLK
WP_103204094.1	Pectobacteriaceae	Pectobacterium	odoriferum	MSLTEYIDKNFGGNKAAFARHMGVDAQAVNKWLKAEWFVSTTDDGKINLSSVRREIPPL
WP_121268698.1	Pectobacteriaceae	Pectobacterium	parmentieri	MRLTEFINQHFDGNKAAFARHMGVDAQAVNKWIKSEWFVSTTDDNKIYLSSVRREIPPL
WP_137741920.1	Pectobacteriaceae	Pectobacterium	polonicum	MQLTQFINKNFNGNKAAFARHMGVDAQAVNKWIKSEWFVSTTDDNKIYLSSVRREIPPIA
WP_121313256.1	Pectobacteriaceae	Pectobacterium	parmentieri	MLLLTEFINQHFDGNKAAFARHMGVDAQAVNKWIKSEWFVKTTEDNKIYLSSVRREIPPINNQE
WP_121296238.1	Pectobacteriaceae	Pectobacterium	parmentieri	MQLTEFIDKHFNGNKAAFARHMKVDAQAVNKWIKSEWFVSTNDDNKIRLSSVRREIPPLP
WP_127031127.1	Pectobacteriaceae	Pectobacterium	carotovorum	MSLTEYIDKNFAGNKAAFARHMGVDAQAVNKWIKSEWFVSERDNKFELCSVRREIPPLK
WP_121304166.1	Pectobacteriaceae	Pectobacterium	parmentieri	MRLTEFINQHFDGNKAAFARHMGVDAQAVNKWIKSDWFVSECDNKFELCSVRREIPPLK
WP_109463512.1	Pectobacteriaceae	Pectobacterium	parmentieri	MDLTEYIKKNFGGNQAAFARHMGVRPQKVQDWLNAEWIVIDNKLCSVRREIPLITKDEAENK
WP_119870651.1	Pectobacteriaceae	Pectobacterium	sp.	MTLIEYINKYFGGNQAAFARHISKDGKLVRPQKVQDWINAEWLVIESSDGVKLCSVRRELPQPPEKAK
WP_109225454.1	Pectobacteriaceae	Pectobacterium	carotovorum	MKIVDYIDLYFEGNKSAFARRMNVTPQQVTKWVNDGWIIFDGQLYSPRRELASGEMMQNIKYLAEIFGGAEYALAEIRELNIRGPQAIEIERNSKKMIDLLLHFFKNENYQICMIGFDSEQQKYLPFPDHPLYELGAAYFHTYRPGSVLFAYKGDLRSDRTFEVGYDPSRFVANRFDSYAFTILFHEVQMVLSQHNTVE
AIA71399.1	Pectobacteriaceae	Pectobacterium	atrosepticum	MPLLDYIKKYYNGNQASFARLTGVQPAQVTQWLEKGFIVVDHTLYSPRRKLGI
KGA39067.1	Pectobacteriaceae	Pectobacterium	odoriferum	MTLLAYIETFFAGNQAEFARSIGVKPPQITQWINKGFIVVDGTLYSPRRKISE
WP_113632510.1	Pectobacteriaceae	Pectobacterium	peruviense	MDIARHIDIYYGGVQAKFAKELGVNPQQVTKWIANKYVIIDGIIYSPLRSMEQFSRSNESIIDGKHAVNILIEATKKLKRASSANVSEFRSFKHEIEVECHDETTYKELEKEVKETQKSIEPFLELLNYHSRLSTVIVETENYDPQKDVVKVVIKDSNPQGFVQNIYRDLFIYSLRSRGFQAMKWEDSLS
WP_145985148.1	Pectobacteriaceae	Pectobacterium	aquaticum	MPLLDYIKKYYNGNQASFARLTGVQPAQVSQWLEKGFIVVDHTLYSPRRKLGI
WP_130622435.1	Pectobacteriaceae	Pectobacterium	versatile	MDITRHIDINYGGVQAKFAKELGVNPQQVTKWIANKYVIIDGIIYSPLRSIVKFSRSDESTIDGKHAINTLIDAARHLKRASSAFVSEFRSFKHEIKVECHDEPTYKELEKEVKEIQKYIEPFLELLNYH
WP_118986295.1	Morganellaceae	Photorhabdus	sp. CRCIA-P01	MLLTEYIDRNFHGNKAEFARHMGVDPQHVNKWINGGWIVVNDILYSPKREIKIGIQLNSQEVLNIAEAIMDSARKEYRAKDFENPLSE
WP_040153825.1	Morganellaceae	Photorhabdus	luminescens	MLLTEYIDRNFHGNKAEFARQMKVDPQHVNKWIKGGWIVVKNILYSPKREIKVSIDNTKLYD
WP_015835698.1	Morganellaceae	Photorhabdus	asymbiotica	MNNDFTPLTLTQYIDCYFGGNQSKFAQHMHVTPQQVAKWIAGNWIVVNDILYSPKRRIENAYRLRN
WP_132344985.1	Morganellaceae	Photorhabdus	luminescens	MNRQCETLKEYIDRHFGGNQSKFAQHMHVTPQQVAKWIAGNWIVVNDILYSPKRRIENAYRLRN
WP_132348992.1	Morganellaceae	Photorhabdus	luminescens	MNNDFKSLTLIQYIDRHFSGNQSKFAQHMKVTPQQVTRWIAGNWIVVGGILYSPKRRIYTSKEIG
EKB01256.1	Morganellaceae	Proteus	mirabilis WGLW6	MPLQEYIKLHYNGNNAEFARACEVKPQQITQWINKGFIVVDHQLYSPRRGLPLVSCSE
ETT05475.1	Morganellaceae	Providencia	alcalifaciens F90-2004	MTLIEYIEKYYSGNQAAFAASCGVKPQQVTQWINKGFIVVEGALYSPRRELPTISSSE
WP_060561241.1	Morganellaceae	Providencia	stuartii	MTLIEYINTYYNGSQKDFASKLDIKPQQVTQWINKDFIVINHVLYSPRRDLSNEKR
WP_004918809.1	Morganellaceae	Providencia	stuartii	MKIEDFINKYFGGNKSEFARANNVFRQQVNKWVKTGCIIFEGIRYSPRGSVVMNKNNRANVETMTTGIKG
WP_070929670.1	Morganellaceae	Providencia	stuartii	MDIENFINENYGGNKKKFADACKVYPQQVSKWVKNNNIIIDGVMYSPLREIPIEANEYSRGKTNLSLALSMFNFLKRPTSSFVPEYRKNEICIIADYQFPSRKDKLKDVMHDAVVNVEKTLIALNYLGKCSILLQPIDHPNECYYKVNISRGNNELYIPDLFEYLFVYYLRSKGFNAYNSSKLQLLQMFKQLENLARHLDNDSKSRFNYSQMVAMYKNDINHCNETALLKISNEILDNLLTQPIDN
WP_141395908.1	Morganellaceae	Providencia	rettgeri	MTLIEYIEKYYSGNQAAFSASCGVKPQQVTQWINKGFIVVGHTLYSPRRELPAITCSE
WP_140170899.1	Morganellaceae	Providencia	rettgeri	MTLIEYIEKYYSGNQASFASACGVKPQQITKWINGQFIVVDHILYSPRRELPVTSYSE
WP_140181296.1	Morganellaceae	Providencia	stuartii	MTLIEYINTYYSGSQKDFAAKLDIKPQQVTQWINKDFIVINHVLYSPRRDLSNEKR
WP_139158573.1	Pseudoalteromonadaceae	Pseudoalteromonas	sp.	MPLKQYIEQYFDGNQTAFARAQGVKLPQVTQWLNKQFIVIGHTLYSPRRDLNHD
WP_032700408.1	Enterobacteriaceae	Raoultella	planticola	MRLAEYIAKHYGGNQAAFARSVDKPRQRVKEWVNAGNWYVYEGYLCQRKIKLCDIEMAEQNTKK
WP_085396522.1	Enterobacteriaceae	Raoultella	sp. YJ	MRLAEYIAKHYGGNQAAFARSVDKPRQRVKEWVSAGNWYVYEGYLCQRKIKLCDIEMASQNEKK
WP_132582339.1	Chromatiaceae	Rheinheimera	sp. D18	MIKLTAEQLDILQTNWMHRVKSKIAIQSSGRAYRDEIEAEVYEDDIADTFLAYVKETFDTSDFDDTDMIGWIRELQHEAIASTPLIAIPLERFIFEKFNDSQIAFANAQGIKKQQVTKWIKDGFIVVENQLYSKRRDLELN
PHR55929.1	Hyphomonadaceae	Robiginitomaculum	sp.	MQTLIDYIASNYSGSQTAFAADQGVQLPQVTQWISKKFIVVDGVLHSPRRILNKEKTMAFNTEQRKSIKNQAKDKTIEQLEYVALGEYWVMTFTDGTEFSXRFMAELV
ECT2918414.1	Enterobacteriaceae	Salmonella	enterica subsp. enterica serovar Anatum	MILRCFGELKMPLIEYINKFYRGNQASFARLTGVQPAQVTQWINKGFIVVNHTLYSPRRKLGI
SUF61151.1	Enterobacteriaceae	Salmonella	enterica	MKLTEYIEKHFNGNKAEFARHEGVLAPQVHKWIAMDCVVIDGVLYSPRRELKEKELKK
EBR8784922.1	Enterobacteriaceae	Salmonella	enterica subsp. enterica serovar Agbeni	MLDDLTEKALNKHIGTIEDLMKLIDYIEKYYNGNKSAFAKACGTTPQRVNDWLVAEYIVDDGKLYSYRRDLPVIELKK
EBP6858688.1	Enterobacteriaceae	Salmonella	enterica	MKLSEHIDLFFDGNKSAFAKSMSVTPQQVTKWVNDDWIIVDGTLYSPRRDLARGNMMERKKFLASIFSGAQYALAELREHNAQGPNANGIAQNARNTIELL
EAW4486328.1	Enterobacteriaceae	Salmonella	enterica	MKLSEHIDLFFDGNKSAFAKSMSVTPQQVTKWVNDDWIIVDGTLYSPRRDLARGNMMERKKFLASIFSGAQYALAELREHNAQGPNANGIAQNARNTIELLAEFFKK
EBP2190709.1	Enterobacteriaceae	Salmonella	enterica	MKLSEHIDLFFDGNKSAFAKSMSVTPQQVTKWVNDDWIIVDGTLYSPRRDLARGNMMERKKFLASIFSGAQYALAELREHNAQGPNANGIAQNARNTIELLAEFFKKENY
EBA2879958.1	Enterobacteriaceae	Salmonella	enterica	MKLSEHIDLFFDGNKSAFAKSMSVTPQQVTKWVNDDWIIVDGTLYSPRRDLARGNMMERKKFLASIFSGAQYALAELREHNAQGPNANGIAQNAR
EAP8381726.1	Enterobacteriaceae	Salmonella	enterica	TIESVLMPLIDYIKKYYNGNQASFARLTGVQPAQVTQWLDKKFIVVDHTLYSPRRKLGT
EAX1246336.1	Enterobacteriaceae	Salmonella	enterica	ALHEKYNQFLLMYNQILIMLLVLKQSNRLVMKLSEHIDLFFDGNKSAFAKSMSVTPQQVTKWVNDDWIIVDGTLYSPRRDLARGNMMERKKFLASIFSGAQYALAELREHNAQGPNANGIAQNARNTIELLAE
EBP8695949.1	Enterobacteriaceae	Salmonella	enterica	LCMCFNYHIFCRIPAAQIRFLAVPALHEKYNQFLLMYNQILIMLLVLKQSNRLVMKLSEHIDLFFDGNKSAFAKSMSVTPQQVTKWVNDDWIIVDGTLYSPRRDLARGNMMERKKFLASIFSGAQYALAELREHNAQGPNANGIAQNARNTIELLAE
EBM9211534.1	Enterobacteriaceae	Salmonella	enterica subsp. enterica serovar Schwarzengrund	ITIESVLMPLIDYIKKYYNGNQASFARLTGVQPAQVTQWLDKKFIVVDHTLYSPRRKLGT
ECJ6091141.1	Enterobacteriaceae	Salmonella	enterica	LCMCFNYHIFCRIPAAQIRFLAVPALHEKYNQFLLMYNQILIMLLVLKQSNRLVMKLSEHIDLFFDGNKSAFAKSMSVTPQQVTKWVNDDWIIVDGTLYSPRRDLARGNMMERKKFLASIFSGAQYALAELREHNAQGPNANGIAQNARNTIELL
EAX2779601.1	Enterobacteriaceae	Salmonella	enterica	MKLSEHIDLFFDGNKSAFAKSMSVTPQQVTKWVNDDWIIVDGTLYSPRRDLARGNMMERKKFLASIFSGAQYALAELREHNAQGPNANGIAQNARNTIELLAEFFKKENYHIYII
ECE4281790.1	Enterobacteriaceae	Salmonella	enterica	IITIESVLMPLIDYIKKYYNGNQASFARLTGVQPAQVTQWLDKKFIVVDHTLYSPRRKLGT
EBI4501204.1	Enterobacteriaceae	Salmonella	enterica	MKLSEHIDLFFDGNKSAFAKSMSVTPQQVTKWVNDDWIIVDGTLYSPRRDLARGNMMERKK
EBA3288703.1	Enterobacteriaceae	Salmonella	enterica	MMTDITFSMILCMCFNYHIFCRIPAAQIRFLAVPALHEKYNQFLLMYNQILIMLLVLKQSNRLVMKLSEHIDLFFDGNKSAFAKSMSVTPQQVTKWVNDDWIIVDGTLYSPRRDLARGNMME
EAO9497946.1	Enterobacteriaceae	Salmonella	enterica	LLVLKQSNRLVMKLSEHIDLFFDGNKSAFAKSMSVTPQQVTKWVNDDWIIVDGTLYSPRRDLARGNMMERKKFLASIFSGAQYALAELREHNAQGPNANGIAQNARNTIELLAEFFKKENYHIYIIAYNNKTQ
EBP9341077.1	Enterobacteriaceae	Salmonella	enterica	MMTDITFSMILCMCFNYHIFCRIPAAQIRFLAVPALHEKYNQFLLMYNQILIMLLVLKQSNRLVMKLSEHIDLFFDGNKSAFAKSMSVTPQQVTKWVNDDWIIVDGTLYSPRRDLARGNMMERKKFLASIFSGAQYALAELREHNAQGPNANGIAQNARNTIELLAE
EBP5108418.1	Enterobacteriaceae	Salmonella	enterica	FCRIPAAQIRFLAVPALHEKYNQFLLMYNQILIMLLVLKQSNRLVMKLSEHIDLFFDGNKSAFAKSMSVTPQQVTKWVNDDWIIVDGTLYSPRRDLARGNMMERKKFLASIFSGAQYALAELREHNAQGPNANGIAQNA
EBP8645447.1	Enterobacteriaceae	Salmonella	enterica	FSMILCMCFNYHIFCRIPAAQIRFLAVPALHEKYNQFLLMYNQILIMLLVLKQSNRLVMKLSEHIDLFFDGNKSAFAKSMSVTPQQVTKWVNDDWIIVDGTLYSPRRDLARGNMMERKKFLASIFSGAQYALAELREHNAQGPNANGIAQNARNTIELLAEFFKK
EBG2053183.1	Enterobacteriaceae	Salmonella	enterica	MMTDITFSMILCMCFNYHIFCRIPAAQIRFLAVPALHEKYNQFLLMYNQILIMLLVLKQSNRLVMKLSEHIDLFFDGNKSAFAKSMSVTPQQVTKWVNDDWIIVDGTLYSPRRDLARGNMMERKKFLASIFSGAQYALAELREHNAQGPNANGIAQNARNTIELL
EBG7312454.1	Enterobacteriaceae	Salmonella	enterica	MMTDITFSMILCMCFNYHIFCRIPAAQIRFLAVPALHEKYNQFLLMYNQILIMLLVSKQSNRLVMKLSEHIDLFFDGNKSAFAKSMSVTPQQVTKWVNDDWIIVDGTLYSPRRDLARGNMMERKKFLASIFSGAQYALAELREHNAQGPNANGIAQNARNTIELLAE
ECX4134671.1	Enterobacteriaceae	Salmonella	enterica	IFCRIPAAQIRFLAVPALHEKYNQFLLMYNQILIMLLVLKQSNRLVMKLSEHIDLFFDGNKSAFAKSMSVTPQQVTKWVNDDWIIVDGTLYSPRRDLARGNMMERKKFLASIFSGAQYALAELREHNAQGPNANGIAQ
EAY7449787.1	Enterobacteriaceae	Salmonella	enterica	MMTDITFSMILCMCFNYHIFCRIPAAQIRFLAVPALHEKYNQFLLMYNQILIMLLVLKQSNRLVMKLSEHIDLFFDGNKSAFAKSMSVTPQQVTKWVNDDWIIVDGTLYSPRRDLARGNMMER
EAY7478880.1	Enterobacteriaceae	Salmonella	enterica	IRFLAVPALHEKYNQFLLMYNQILIMLLVLKQSNRLVMKLSEHIDLFFDGNKSAFAKSMSVTPQQVTKWVNDDWIIVDGTLYSPRRDLARGNMMERKKFLASIFSGAQYALAELREHNAQGPNANGIAQNARNTIELLAEFFKKENY
WP_001535732.1	Enterobacteriaceae	Salmonella	enterica	MIITIESVLMPLIDYIKKYYNGNQASFARLTGVQPAQVTQWLDKKFIVVDHTLYSPRRKLGT
EBP8663843.1	Enterobacteriaceae	Salmonella	enterica	MMTDITFSMILCMCFNYHIFCRIPAAQIRFLAVPALHEKYNQFLLMYNQILIMLLVLKQSNRLVMKLSEHIDLFFDGNKSAFAKSMSVTPQQVTKWVNDDWIIVDGTLYSPRRDLARGNMMERKKFLASIFSGAQYALAELREHNAQGPNANGIAQNARNTIELLAEFF
EAW9410125.1	Enterobacteriaceae	Salmonella	enterica	MKLSEHIDLFFDGNKSAFAKSMSVTPQQVTKWVNDDWIIVDGTLYSPRRDLARGNMMERKKFLASIFSGAQYALAELREHNAQGPNANGIAQNARNTIELLAEFFKKENYHIYIIAYNNKTQ
EBP1926040.1	Enterobacteriaceae	Salmonella	enterica	MMTDITFSMILCMCFNYHIFCRIPAAQIRFLAVPALHEKYNQFLLMYNQILIMLLVLKQSNRLVMKLSEHIDLFFDGNKSAFAKSMSVTPQQVTKWVNDDWIIVDGTLYSPRRDLARGNMMERKKFLASIFSGAQYALAELREHNAQGPNANGIAQNARNTIELLAEFFK
EBT4133523.1	Enterobacteriaceae	Salmonella	enterica	VMKLSEHIDLFFDGNKSAFAKSMSVTPQQVTKWVNDDWIIVDGTLYSPRRDLARGNMMERKKFLASIFSGAQYALAELREHNAQGPNANGIAQNARNTIELLAEFFKKENYHIYIIAYNNKTQ
EAX2774722.1	Enterobacteriaceae	Salmonella	enterica	MMTDITFSMILCMCFNYHIFCRIPAAQIRFLAVPALHEKYNQFLLMYNQILIMLLVLKQSNRLVMKLSEHIDLFFDGNKSAFAKSMSVTPQQVTKWVNDDWIIVDGTLYSPRRDLARGNMMERKKFLASIFSGAQYALAELREHNAQGPNANGIAQNARNTIELLAEFFKK
EBP2726408.1	Enterobacteriaceae	Salmonella	enterica	MMTDITFSMILCMCFNYHIFCRIPAAQIRFLAVPALHEKYNQFLLMYNQILIMLLVLKQSNRLVMKLSEHIDLFFDGNKSAFAKSMSVTPQQVTKWVNDDWIIVDGTLYSPRRDLARGNMMERKKFLASIFSGAQYALAELREHNAQGPNANGIAQNARNTIEL
EBP9153086.1	Enterobacteriaceae	Salmonella	enterica	MMTDITFSMILCMCFNYHIFCRIPAAQIRFLAVPALHEKYNQFLLMYNQILIMLLVLKQSNRLVMKLSEHIDLFFDGNKSAFAKSMSVTPQQVTKWVNDDWIIVDGTLYSPRRDLARGNMMERKKFLASIFSGAQYALAELREHNAQGPNANGIAQN
EAT9630660.1	Enterobacteriaceae	Salmonella	enterica	IITIESVLMPLIDYIKKYYNGNQASFARLNGVQPAQVTQWLDKKFIVVDHTLYSPRRKLGT
EBP1508613.1	Enterobacteriaceae	Salmonella	enterica	MMTDITFSMILCMCFNYHIFCRIPAAQIRFLAVPALHEKYNQFLLMYNQILIMLLVLKQSNRLVMKLSEHIDLFFDGNKSAFAKSMSVTPQQVTKWVNDDWIIVDGTLYSPRRDLARGNMMERKKFLASIFSGAQYALAELREHNAQGPNANGIAQNARNTI
EBP5672934.1	Enterobacteriaceae	Salmonella	enterica	MMTDITFSMILCMCFNYHIFCRIPAAQIRFLAVPALHEKYNQFLLMYNQILIMLLVLKQSNRLVMKLSEHIDLFFDGNKSAFAKSMSVTPQQVTKWVNDDWIIVDGTLYSPRRDLARGNMMERKKFLASIFSGAQYALAELREHNAQGPNANGIAQNARNTIELLAEFFKKENYH
EAR9956723.1	Enterobacteriaceae	Salmonella	enterica	MMTDITFSMILCMCFNYHIFCRIPAAQIRFLAVPALHEKYNQFLLMYNQILIMLLVLKQSNRLVMKLSEHIDLFFDGNKSAFAKSMSVTPQQVTKWVNDDWIIVDGTLYSPRRDLARGNMMERKKFLASIFSGAQYALAELREHNAQGPNANGIAQNARNTIELLAEFFKKENYHI
EAY6979507.1	Enterobacteriaceae	Salmonella	enterica	RIPAAQIRFLAVPALHEKYNQFLLMYNQILIMLLVLKQSNRLVMKLSEHIDLFFDGNKSAFAKSMSVTPQQVTKWVNDDWIIVDGTLYSPRRDLARGNMMERKKFLASIFSGAQYALAELREHNAQGPNANGIAQNARNTI
EAQ6011254.1	Enterobacteriaceae	Salmonella	enterica	YNQILIMLLVLKQSNRLVMKLSEHIDLFFDGNKSAFAKSMSVTPQQVTKWVNDDWIIVDGTLYSPRRDLARGNMMERKKFLASIFSGAQYALAELREHNAQGPNANGIAQNARNTIELLAEFFKKENYHIYIIAYNNKTQ
EAQ9585120.1	Enterobacteriaceae	Salmonella	enterica	MMTDITISMILCMCFNYHIFCRIPAAQIRFLAVPALHEKYNQFLLMYNQILIMLLVSKQSNRLVMKLSEHIDLFFDGNKSAFAKSMSVTPQQVTKWVNDDWIIVDGTLYSPRRDLARGNMMERKKFLASIFSGAQYALAELREHNAQGPNANGIAQNARNTIELLAEFFKKENYHIY
EAO1100981.1	Enterobacteriaceae	Salmonella	enterica	MIITIESVLMPLIDYIKKYYNGNQASFARLNGVQPAQVTQWLDKKFIVVDHTLYSPRRKLGT
EAY6730252.1	Enterobacteriaceae	Salmonella	enterica	LCMCFNYHIFCRIPAAQIRFLAVPALHEKYNQFLLMYNQILIMLLVLKQSNRLVMKLSEHIDLFFDGNKSAFAKSMSVTPQQVTKWVNDDWIIVDGTLYSPRRDLARGNMMERKKFLASIFSGAQYALAELREHNAQGPNANGIAQNARNTIELLAEFFKKENYHIYIIAYNNKTQ
EAP6683612.1	Enterobacteriaceae	Salmonella	enterica	VFYYMIITIESVLMPLIDYIKKYYNGNQASFARLTGVQPAQVTQWLDKKFIVVDHTLYSPRRKLGT
EAY8197987.1	Enterobacteriaceae	Salmonella	enterica	AVPALHEKYNQFLLMYNQILIMLLVLKQSNRLVMKLSEHIDLFFDGNKSAFAKSMSVTPQQVTKWVNDDWIIVDGTLYSPRRDLARGNMMERKKFLASIFSGAQYALAELREHNAQGPNANGIAQNARNTIELLAEFFKKENYHIYIIAYNNKTQ
EBP8658920.1	Enterobacteriaceae	Salmonella	enterica	ILCMCFNYHIFCRIPAAQIRFLAVPALHEKYNQFLLMYNQILIMLLVLKQSNRLVMKLSEHIDLFFDGNKSAFAKSMSVTPQQVTKWVNDDWIIVDGTLYSPRRDLARGNMMERKKFLASIFSGAQYALAELREHNAQGPNANGIAQNARNTIELLAEFFKKENYHIYIIAYNNKTQ
EBO8568795.1	Enterobacteriaceae	Salmonella	enterica	MYNQILIMLLVLKQSNRLVMKLSEHIDLFFDGNKSAFAKSMSVTPQQVTKWVNDDWIIVDGTLYSPRRDLARGNMMERKKFLASIFSGAQYALAELREHNAQGPNANGIAQNARNTIELLAEFFKKENYHIYIIAYNNKTQ
EAW8617633.1	Enterobacteriaceae	Salmonella	enterica	CRIPAAQIRFLAVPALHEKYNQFLLMYNQILIMLLVLKQSNRLVMKLSEHIDLFFDGNKSAFAKSMSVTPQQVTKWVNDDWIIVDGTLYSPRRDLARGNMMERKKFLASIFSGAQYALAELREHNAQGPNANGIAQNARNTIELLAEFFKKENYHIYIIAYNNKTQ
EAO9455831.1	Enterobacteriaceae	Salmonella	enterica	IRFLAVPALHEKYNQFLLMYNQILIMLLVLKQSNRLVMKLSEHIDLFFDGNKSAFAKSMSVTPQQVTKWVNDDWIIVDGTLYSPRRDLARGNMMERKKFLASIFSGAQYALAELREHNAQGPNANGIAQNARNTIELLAEFFKKENYHIYIIAYNNKTQ
EBV5750907.1	Enterobacteriaceae	Salmonella	enterica subsp. enterica serovar Inverness	MMTDITFSMILCMCFNYHIFCLIPAAQIRFLAVPALHEKYNQFLLMYNQILIMLLVLKQSNRLVMKLSEHIDLFFDGNKSAFAKSMSVTPQQVTKWVNDDWIIVDGTLYSPRRDLARGNMMERKKFLASIFSGAQYALAELREHNAQGPNANGIAQNARNTIELLAEFFKKENYHIYIIAYNNKTQ
EAU0089964.1	Enterobacteriaceae	Salmonella	enterica	SMILCMCFNYHIFCRIPAAQIRFLAVPALHEKYNQFLLMYNQILIMLLVLKQSNRLVMKLSEHIDLFFDGNKSAFAKSMSVTPQQVTKWVNDDWIIVDGTLYSPRRDLARGNMMERKKFLASIFSGAQYALAELREHNAQGPNANGIAQNARNTIELLAEFFKKENYHIYIIAYNNKTQ
EAA7681368.1	Enterobacteriaceae	Salmonella	enterica subsp. houtenae	MFYYILLTINQKDARQMPLIDYIKKYYNGNQASFARLTGVQPAQVTQWLDKKFIVVDHTLYSPRRKLGT
EAU0864111.1	Enterobacteriaceae	Salmonella	enterica	LMMTDITFSMILCMCFNYHIFCRIPAAQIRFLAVPALHEKYNQFLLMYNQILIMLLVLKQSNRLVMKLSEHIDLFFDGNKSAFAKSMSVTPQQVTKWVNDDWIIVDGTLYSPRRDLARGNMMERKKFLASIFSGAQYALAELREHNAQGPNANGIAQNARNTIELLAEFFKKENYHIYIIAYNNKTQ
EAO9316716.1	Enterobacteriaceae	Salmonella	enterica	CFNYHIFCRIPAAQIRFLAVPALHEKYNQFLLMYNQILIMLLVLKQSNRLVMKLSEHIDLFFDGNKSAFAKSMSVTPQQVTKWVNDDWIIVDGTLYSPRRDLARGNMMERKKFLASIFSGAQYALAELREHNAQGPNANGIAQNARNTIELLAEFFKKENYHIYIIAYNNKTQ
EAV8476635.1	Enterobacteriaceae	Salmonella	enterica	MKLSEHIDLFFDGNKSAFAKSMSVTPQQVTKWVNDDWIIVDGTLYSPRRDLARGNMMERKKFLASIFSGAQYALAELREHNAQGPNANGIAQNARNTIELLAEFFKKENYHIYIIAYNNKTQQYEIYSSESVFELGVTYFHIFNPGTILFSCNNDMKSEETFEVPIDPSRLVANRFDPYAFTILRQEIQQALSQ
WP_049824885.1	Enterobacteriaceae	Salmonella	enterica	MMTDITFSMILCMCFNYHIFCRIPAAQIRFLAVPALHEKYNQFLLMYNQILIMLLVLKQSNRLVMKLSEHIDLFFDGNKSAFAKSMSVTPQQVTKWVNDDWIIVDGTLYSPRRDLARGNMMERKKFLASIFSGAQYALAELREHNAQGPNANGIAQNARNTIELLAEFFKKENYHIYIIAYNNKTQ
ESG89665.1	Enterobacteriaceae	Salmonella	enterica subsp. enterica serovar Inverness str. ATCC 10720	MILLMMTDITFSMILCMCFNYHIFCRIPAAQIRFLAVPALHEKYNQFLLMYNQILIMLLVLKQSNRLVMKLSEHIDLFFDGNKSAFAKSMSVTPQQVTKWVNDDWIIVDGTLYSPRRDLARGNMMERKKFLASIFSGAQYALAELREHNAQGPNANGIAQNARNTIELLAEFFKKENYHIYIIAYNNKTQ
EAO9488344.1	Enterobacteriaceae	Salmonella	enterica	NYHIFCRIPAAQIRFLAVPALHEKYNQFLLMYNQILIMLLVLKQSNRLVMKLSEHIDLFFDGNKSAFAKSMSVTPQQVTKWVNDDWIIVDGTLYSPRRDLARGNMMERKKFLASIFSGAQYALAELREHNAQGPNANGIAQNARNTIELLAEFFKKENYHIYIIAYNNKTQ
EBN9307888.1	Enterobacteriaceae	Salmonella	enterica	QSNRLVMKLSEHIDLFFDGNKSAFAKSMSVTPQQVTKWVNDDWIIVDGTLYSPRRDLARGNMMERKKFLASIFSGAQYALAELREHNAQGPNANGIAQNARNTIELLAEFFKKENYHIYIIAYNNKTQQYEIYSSESVFELGVTYFHIFNPGTILFSCNNDMKSEETFEVPIDPSRLVANRFDPYAFTILRQEIQQALSQ
EAM4481386.1	Enterobacteriaceae	Salmonella	enterica	MMTDITFSMILCMCFNYHIFCRIPAAQIRFLAVPALHEKYNQFLLMYNQILIMLLVLKQSNRLVMKLSEHIDLFFDGNKSAFAKSMSVTPQQVTKWVNDDWIIVDGTLYSPRRDLVRGNMMERKKFLASIFSGAQYALAELREHNAQGPNANGIAQNARNTIELLAEFFKKENYHIYIIAYNNKTQ
EBD7865020.1	Enterobacteriaceae	Salmonella	enterica	LVMKLSEHIDLFFDGNKSAFAKSMSVTPQQVTKWVNDDWIIVDGTLYSPRRDLARGNMMERKKFLASIFSGAQYALAELREHNAQGPNANGIAQNARNTIELLAEFFKKENYHIYMIAYNNKTQQYEIYSSESVFELGVTYFHIFNPGTILFSYNNDMKSEETFEVPIDPSRLVANRFDPYAFTILRQEIQQALSQ
EBC1193769.1	Enterobacteriaceae	Salmonella	enterica	MKLSEHIDLFFDGNKSAFAKSMSVTPQQVTKWVNDDWIIVDGTLYSPRRDLARGNMMERKKFLASIFSGAQYALAELREHNAQGPNANGIAQNARNTIELLAEFFKKENYHIYMIAYNNKTQQYEIYSSESVFELGVTYFHIFNPGTILFSYNNDMKSEETFEVPIDPSRLVANRFDPYAFTILRQEIQQALSQ
EAV8496308.1	Enterobacteriaceae	Salmonella	enterica	MKLSEHIDLFFDGNKSAFAKSMSVTPQQVTKWVNDDWIIVDGTLYSPRRDLARGNMMERKKFLASIFSGAQYALAELREHNAQGPNANGIAQNARNTIELLAEFFKKENYHIYMIAYNNKTQQYEIYSSESVFELGVTYFHIFNPGTILFSYNNDMKSEETFDVPIDPSRLVANRFDPYAFTILRQEIQQALSQ
MMN12460.1	Enterobacteriaceae	Salmonella	enterica	SNRLVMKLSEHIDLFFDGNKSAFAKSMSVTPQQVTKWVNDDWIIVDGTLYSPRRDLARGNMMERKKFLASIFSGAQYALAELREHNAQGPNANGIAQNARNTIELLAEFFKKENYHIYMIAYNNKTQQYEIYSSESVFELGVTYFHIFNPGTILFSYNNDMKSEETFEVPIDPSRLVANRFDPYAFTILRQEIQQALSQ
EAU8751446.1	Enterobacteriaceae	Salmonella	enterica	VMKLSEHIDLFFDGNKSAFAKSMSVTPQQVTKWVNDDWIIVDGTLYSPRRDLARGNMMERKKFLASIFSGAQYALAELREHNAQGPNANGIAQNARNTIELLAEFFKKENYHIYMIAYNNKTQQYEIYSSESVFELGVTYFHIFNPGTILFSYNNDMKSEETFEVPIDPSRLVANRFDPYAFTILRQEIQQALSQ
EAW0633741.1	Enterobacteriaceae	Salmonella	enterica	MNRVHIHFLFIDFYIVFYYMIITIESVLMPLIDYIKKYYNGNQASFARLTGVQPAQVTQWLDKKFIVVDHTLYSPRRKLGT
EAR3433012.1	Enterobacteriaceae	Salmonella	enterica	EKYNQFLLMYNQILIMLLVLKQSNRLVMKLSEHIDLFFDGNKSAFAKSMSVTPQQVTKWVNDDWIIVDGTLYSPRRDLARGNMMERKKFLASIFSGAQYALAELREHNAQGPNANGIAQNARNTIELLAEFFKKENYHIYIIAYNNKTQQYEIYSSESVFELGVTYFHIFNPGTILFSCNNDMKSEETFEVPIDPSRLVANRFDPYAFTILRQEIQQALSQ
EAP3479997.1	Enterobacteriaceae	Salmonella	enterica	TDITFSMILCMCFNYHIFCRIPAAQIRFLAVPALHEKYNQFLLMYNQILIMLLVLKQSNRLVMKLSEHIDLFFDGNKSAFAKSMSVTPQQVTKWVNDDWIIVDGTLYSPRRDLARGNMMERKKFLASIFSGAQYALAELREHNAQGPNANGIAQNARNTIELLAEFFKKENYHIYIIAYNNKTQQYEIYSSESVFELGVTYFHIFNPGTILFSCNNDMKSEETFEVPIDPSRLVANRFDPYAFTILRQEIQQALSQ
ECV4116792.1	Enterobacteriaceae	Salmonella	enterica	DITFSMILCMCFNYHIFCRIPAAQIRFLAVPALHEKYNQFLLMYNQILIMLLVLKQSNRLVMKLSEHIDLFFDGNKSAFAKSMSVTPQQVTKWVNDDWIIVDGTLYSPRRDLARGNMMERKKFLASIFSGAQYALAELREHNAQGPNANGIAQNARNTIELLAEFFKKENYHIYIIAYNNKTQQYEIYSSESVFELGVTYFHIFNPGTILFSCNNDMKSEETFEVPIDPSRLVANRFDPYAFTILRQEIQQALSQ
EAT0074365.1	Enterobacteriaceae	Salmonella	enterica	MNRVHIHFLFIDFYIVFYYMIITIESVLMPLIDYIKKYYNGNQASFARLTGVQPAQVTQWLDKKFIVVDHTLYSPRRKLVT
WP_116523686.1	Enterobacteriaceae	Salmonella	enterica	MMTDITFSMILCMCFNYHIFCRIPAAQIRFLAVPALHEKYNQFLLMYNQILIMLLVLKQSNRLVMKLSEHIDLFFDGNKSAFAKSMSVTPQQVTKWVNDDWIIVDGTLYSPRRDLARGNMMERKKFLASIFSGAQYALAELREHNAQGPNANGIAQNARNTIELLAEFFKKENYHIYIIAYNNKTQQYEIYSSESVFELGVTYFHIFNPGTILFSCNNDMKSEETFEVPIDPSRLVANRFDPYAFTILRQEIQQALSQ
ECK4063353.1	Enterobacteriaceae	Salmonella	enterica	VKIISDMILLMMTDITFSMILCMCFNYHIFCRIPAAQIRFLAVPALHEKYNQFLLMYNQILIMLLVLKQSNRLVMKLSEHIDLFFDGNKSAFAKSMSVTPQQVTKWVNDDWIIVDGTLYSPRRDLARGNMMERKKFLASIFSGAQYALAELREHNAQGPNANGIAQNARNTIELLAEFFKKENYHIYIIAYNNKTQQYEIYSSESVFELGVTYFHIFNPGTILFSCNNDMKSEETFEVPIDPSRLVANRFDPYAFTILRQEIQQALSQ
ECL0572452.1	Enterobacteriaceae	Salmonella	enterica	LCMCFNYHIFCRIPAAQIRFLAVPVLHEKHNQFLLMYNQILIMVLVLKQSNRLVMKLSEHIDLFFDGNKSAFAKSMSVTPQQVTKWVNDDWIIVDGTLYSPRRDLARGNMMERKKFLASIFSGAQYALAELREHNAQGPNANGIAQNARNTIELLAEFFKKENYHIYMIAYNNKTQQYEIYSSESVFELGVTYFHIFNPGTILFSYNNDMKSEETFDVPIDPSRLVANRFDPYAFTILRQEIQQALSQ
EBB6138419.1	Enterobacteriaceae	Salmonella	enterica	ILCMCFNYHIFCRIPAAQIRFLAVPALHEKYNQFLLMYNQILIMLLVSKQSNRLVMKLSEHIDLFFDGNKSAFAKSMSVTPQQVTKWVNDDWIIVDGTLYSPRRDLARGNMMERKKFLASIFSGAQYALAELREHNAQGPNANGIAQNARNTIELLAEFFKKENYHIYMIAYNNKTQQYEIYSSESVFELGVTYFHIFNPGTILFSYNNDMKSEETFEVPIDPSRLVANRFDPYAFTILRQEIQQALSQ
MDJ88059.1	Enterobacteriaceae	Salmonella	enterica	LLMMTDITFSMILCMCFNYHIFCRIPAAQIRFLAVPALHEKYNQFLLMYNQILIMLLVSKQSNRLVMKLSEHIDLFFDGNKSAFAKSMSVTPQQVTKWVNDDWIIVDGTLYSPRRDLARGNMMERKKFLASIFSGAQYALAELREHNAQGPNANGIAQNARNTIELLAEFFKKENYHIYMIAYNNKTQQYEIYSSESVFELGVTYFHIFNPGTILFSYNNDMKSEETFEVPIDPSRLVANRFDPYAFTILRQEIQQALSQ
EBG7352956.1	Enterobacteriaceae	Salmonella	enterica	FSMILCMCFNYHIFCRIPAAQIRFLAVPALHEKYNQFLLMYNQILIMLLVSKQSNRLVMKLSEHIDLFFDGNKSAFAKSMSVTPQQVTKWVNDDWIIVDGTLYSPRRDLARGNMMERKKFLASIFSGAQYALAELREHNAQGPNANGIAQNARNTIELLAEFFKKENYHIYMIAYNNKTQQYEIYSSESVFELGVTYFHIFNPGTILFSYNNDMKSEETFEVPIDPSRLVANRFDPYAFTILRQEIQQALSQ
EAP3953389.1	Enterobacteriaceae	Salmonella	enterica	MMTDITFSMILCMCFNYHIFCRIPAAQIRFLAVPALHEKYNQFLLMYNQILIMLLVLKQSNRLVMKLSEHIDLFFDGNKSAFAKSMSVTPQQVTKWVNDDWIIVDGTLYSPRRDLARGNMMERKKFLASIFSGAQYALAELREHNAQGPNANGIAQNARNTIELLAEFFKKENYHIYMIAYNNKTQQYEIYSSESVFELGVTYFHIFNPGTILFSYNNDMKSEETFEVPIDPSRLVANRFDPYAFTILRQEIQQALSQ
EAN8720812.1	Enterobacteriaceae	Salmonella	enterica	DMILLMMTDITFSMILCMCFNYHIFCRIPAAQIRFLAVPALHEKYNQFLLMYNQILIMLLVSKQSNRLVMKLSEHIDLFFDGNKSAFAKSMSVTPQQVTKWVNDDWIIVDGTLYSPRRDLARGNMMERKKFLASIFSGAQYALAELREHNAQGPNANGIAQNARNTIELLAEFFKKENYHIYMIAYNNKTQQYEIYSSESVFELGVTYFHIFNPGTILFSYNNDMKSEETFEVPIDPSRLVANRFDPYAFTILRQEIQQALSQ
ETB98113.1	Enterobacteriaceae	Salmonella	enterica subsp. enterica serovar Typhimurium var. 5- str. CFSAN004345	MPLIDYIKKYYNGNQASFARLTGVQPAQMTQWLDKKFIVVDHTLYSPRRKLGT
EAB2922995.1	Enterobacteriaceae	Salmonella	enterica	MMTDITFSMILCMCFNYHIFCRIPAAQIRFLAVPALHEKYNQFLLMYNQILIMLLVSKQSNRLVMKLSEHIDLFFDGNKSAFAKSMSVTPQQVTKWVNDDWIIVDGTLYSPRRDLARGNMMERKKFLASIFSGAQYALAELREHNAQGPNANGIAQNARNTIELLAEFFKKENYHIYMIAYNNKTQQYEIYSSESVFELGVTYFHIFNPGTILFSYNNDMKSEETFEVPIDPSRLVANRFDPYAFTILRQEIQQALSQ
ECZ3056010.1	Enterobacteriaceae	Salmonella	enterica	MMTDITFSMILCMCFNYHIFCRIPAAQIRFLAVPALHEKYNQFLLMYNQILIMLLVLKQSNRLVMKLSEHIDLFFDGNKSAFAKSMSVTPQQVTKWVNDDWIIVDGTLYSPRRDLARGNMMERKKFLASIFSGAQYALAELREHNAQGPNANGIAQNARNTIELLAEFFKKENYHIYMIAYNNKTQQYEIYSSESVFELGVTYFHIFNPGTILFSYNNDMKSEETFEVPIDPSRLVANRFDPYAFTILRQEIQQVLSQ
EBK5648947.1	Enterobacteriaceae	Salmonella	enterica	RIPAAQIRFLAVPALHEKYNQFLLMYNQILIMLLVSKQSNRLVMKLSEHIDLFFDGNKSAFAKSMSVTPQQVTKWVNDDWIIVDGTLYSPRRDLARGNMMERKKFLASIFSGAQYALAELREHNAQGPNANGIAQNARNTIELLAEFFKKENYHIYMIAYNNKTQQYEIYSSESVFELGVTYFHIFNPGTILFSYNNDMKSEETFEVPIDPSRLVANRFDPYAFTILRQEIQQALSQ
EBG9235017.1	Enterobacteriaceae	Salmonella	enterica subsp. enterica	MIITIESVLMPLIDYIKKYYNGNQASFARLTGVQPAQVMQWLDKKFIVVDHTLYSPRRKLGT
EBP8586578.1	Enterobacteriaceae	Salmonella	enterica	SEHIDLFFDGNKSAFAKSMSVTPQQVTKWVNDDWIIVDGTLYSPRRDLARGNMMERKKFLASIFSGAQYALAELREHNAQGPNANGIAQNARNTIELLAEFFKKENYHIYIIAYNNKTQ
EBL8385880.1	Enterobacteriaceae	Salmonella	enterica	IDLFFDGNKSAFAKSMSVTPQQVTKWVNDDWIIVDGTLYSPRRDLARGNMMERKKFLASIFSGAQYALAELREHNAQGPNANGIAQNARNTIELLAEFFKKENYHIYIIAYNNKTQ
ECG7850331.1	Enterobacteriaceae	Salmonella	enterica	IDLFFDGNKSAFAKSMSVTPQQVTKWVNDDWIIVDGTLYSPRRDLARGNMMERKKFLASIFSGAQYALAELREHNAQGPNANGIAQNARNTIELLAEFFKKENYHIYMIAYNNKTQQYEIYSSESVFELGVTYFHIFNPGTILFSYNNDMKSEETFEVPIDPSRLVANRFDPYAFTILRQEIQQALSQ
EAT2608554.1	Enterobacteriaceae	Salmonella	enterica	MLLEHYIAINYKTKTAFARHLGVTPQMVIKWINWNWIVIDGKIYSPQREIPPHKGIEIL
EBI3624716.1	Enterobacteriaceae	Salmonella	enterica	DLFFDGNKSAFAKSMSVTPQQVTKWVNDDWIIVDGTLYSPRRDLARGNMMERKKFLASIFSGAQYALAELREHNAQGPNANGIAQNARNTIELLAEFFKKENYHIYIIAYNNKTQQYEIYSSESVFELGVTYFHIFNPGTILFSCNNDMKSEETFEVPIDPSRLVANRFDPYAFTILRQEIQQALSQ
EAO1133561.1	Enterobacteriaceae	Salmonella	enterica	MPVKDYIAIHYGGNQALFAKAQGTNPQAVTRWIKENFIVVRDTVYSPRRPLKSPEVRVM
EAB4047414.1	Enterobacteriaceae	Salmonella	enterica	MSLENYIKTYYSGVKAKFARSQGVAPTQVSEWIRNGYIVVDHKLYSFRRELTIDVIEPSDKKEDLL
EBG3406137.1	Enterobacteriaceae	Salmonella	enterica	GNKSAFAKSMSVTPQQVTKWVNDDWIIVDGTLYSPRRDLARGNMMERKKFLASIFSGAQYALAELREHNAQGPNANGIAQNARNTIELLAEFFKKENYHIYMIAYNNKTQQYEIYSSESVFELGVTYFHIFNPGTILFSYNNDMKSEETFEVPIDP
EAA5635061.1	Enterobacteriaceae	Salmonella	enterica subsp. enterica	MKLSLKEYIELYYSTQRDFATALKVTPQQVTKWLRAGWQVVDNNLLSVNRELPPVPAKYDNTFPYYAEMRELSFKGTGKLHAVRTILRQNRFDPKTKNSDYDIYVTAKIEYQGKKRTVTGSFPLDLVPESFTCMIFGDDSWGSDDGDYMAAFSVDILSPKELGLDIGLEYFKYLEDQFCAAVFNFLRNTDMTQSGAKDTESAYGGWLEIDEEDLE
WP_142128539.1	Enterobacteriaceae	Salmonella	enterica	MPLKQYIDEQYGGNQAAFARAIGKPRQQVNGWLDSGNWYVFGSCLFQLKIKLPDRLLTQ
EBD5994273.1	Enterobacteriaceae	Salmonella	enterica	MALGIMPLKQYIDEHYGGNQAAFARAIGKPRQQVNGWLESGNWYVYGNCLYQLKIKLPDFS
EBZ0384706.1	Enterobacteriaceae	Salmonella	enterica subsp. enterica serovar Oranienburg	MSGKMVHGIMPLKQYIEEHYGGNQAAFARAIGKPRQQVNGWLESGNWYVYGNCLYQLKIKIPDFS
MIE73091.1	Enterobacteriaceae	Salmonella	enterica subsp. diarizonae	MCGKKVFGIMPLKQYIEEHYGGNQAAFARAIGKPRQQVNGWLESGNWYVYDNVLFQRKLKLPDFH
ECU5463649.1	Enterobacteriaceae	Salmonella	enterica subsp. enterica serovar Muenchen	MVPGIMPLKQYIEEHYGGNQAAFARAIGKPRQQVNGWLDSGNWYVYGNCLYQLKIKIPDFS
EAS1882528.1	Enterobacteriaceae	Salmonella	enterica	MLLSDYIKLYYKTNVAFAKAVGVSKSQVSQWIASDFMVCQGKLVSPRRDLPVPPRFTKTPE
MKU01387.1	Enterobacteriaceae	Salmonella	enterica subsp. enterica	MMFGNVVTGIMPLKQYIEEHYGGNQAAFARAIGKPRQQVNLWLESGNWYVFGNALYQRKIILPDSL
EAA2649174.1	Enterobacteriaceae	Salmonella	enterica subsp. enterica	MLLRDYIKLYYKTNVAFAKAVGVSKSQVSQWIASDFMVCQGKLVSPRRDLPVPPRFTKTPE
EBR9320880.1	Enterobacteriaceae	Salmonella	enterica subsp. enterica serovar Panama	MSGNMARGIMPLKQYIKEHYGGNQAAFARAIGKPRQQVNGWLESGNWYVYGNVLYQRKMQLPSLH
WP_141022948.1	Enterobacteriaceae	Salmonella	enterica	MKLTDYIEKHYDGNKTEFARQVGVKPPQVHQWIEMKCIVIDGVMYSPRRELPPIELKK
ECC2478001.1	Enterobacteriaceae	Salmonella	enterica	MPLIDYIKKYYNGNQASFARLTGVKPAQVTQWLDKKFIVVDHTLYSPRRKLGT
ECD7291760.1	Enterobacteriaceae	Salmonella	enterica subsp. enterica serovar Agbeni	MKLIDYIEKYYNGNKSAFAKACGTTPQRVNDWLVAEYIVDDGKLYSYRRDLPVIELKK
ACF68732.1	Enterobacteriaceae	Salmonella	enterica subsp. enterica serovar Heidelberg str. SL476	MPLIDYIKKYYNGNQASFARLTGVQPAQVTQWLDKKFIVVDHTLYSPRRKLGT
EBG2659931.1	Enterobacteriaceae	Salmonella	enterica subsp. enterica	MKLIDYIEKYYNGNKSAFAKACGTTPQRVNDWLVAEYIVDDGKLYSYRRDLPVIEIKK
RJR67586.1	Enterobacteriaceae	Salmonella	enterica subsp. enterica serovar Schwarzengrund	YMIITIESVLMPLIDYIKKYYNGNQASFARLTGVQPAQVTQWLDKKFIVVDHTLYSPRRKLGT
ESJ27260.1	Enterobacteriaceae	Salmonella	enterica subsp. enterica serovar Nchanga str. CFSAN001092	HIVFYYMIITIESVLMPLIDYIKKYYNGNQASFARLTGVQPAQVTQWLDKKFIVVDHTLYSPRRKLGT
EHC47253.1	Enterobacteriaceae	Salmonella	enterica subsp. enterica serovar Inverness str. R8-3668	MCFNYHIFCRIPAAQIRFLAVPALHEKYNQFLLMYNQILIMLLVLKQSNRLVMKLSEHIDLFFDGNKSAFAKSMSVTPQQVTKWVNDDWIIVDGTLYSPRRDLARGNMMERKKFLASIFSGAQYALAELREHNAQGPNANGIAQNARNTIELLAEFFKKENYHIYIIAYNNKTQ
ECC1675620.1	Enterobacteriaceae	Salmonella	enterica	MPLIDYINAFYGGVQVAFAKDLGVTPAQVTQWLKKGFIVVNHTLYSPRRRLPKFEENQFDLT
ESJ27767.1	Enterobacteriaceae	Salmonella	enterica subsp. enterica serovar Nchanga str. CFSAN001091	PLIDYIKKYYNGNQASFARLTGVQPAQVTQWLDKKFIVVDHTLYSPRRKLGT
WP_085118815.1	Enterobacteriaceae	Serratia	proteamaculans	MTLTDYIASYFGGNKSAFARHMDVNPQQVTKWINDGWIVDNHMLYSPRRDVPENITGGGSAGP
WP_060431799.1	Enterobacteriaceae	Serratia	marcescens	MTLTDYIAAYFGGNKSAFARHMEVNPQQVTKWVADGWIVDNHTLYSPRRTVPENTSGGGSAEG
WP_049300011.1	Yersiniaceae	Serratia	marcescens	MTLTDYIAAYFGGNKSAFARHMAVNPQQVTKWVADGWIVDNHTLYSPRRTVPENVSGGGSAEG
WP_060446464.1	Yersiniaceae	Serratia	marcescens	MTLTDYIAAYFGGNKSAFARHMAVNPQQVTKWVADGWIVDNHTLYSPRRTVPENISGGGSAEG
WP_129934435.1	Yersiniaceae	Serratia	proteamaculans	MANGNLVSGRTLLGYIEFYHDSNQADFARHMGVTPQQVTKWIGGGWIVVNHQLFSPKRDVPENISGGGSAGN
WP_115435943.1	Yersiniaceae	Serratia	marcescens	MSLLDYVKANFNGNQSEFARFMGVSRQKVNGWIADGWIVDNHTLYSPRRTVPENISGGGSAEG
WP_074032234.1	Yersiniaceae	Serratia	fonticola	MNNDNLVSGRTLLGYINIFHNGSQADFARHMDVTPQQVTKWISGEWIVVNHQLFSPKRDVPENISGGESAGN
WP_129939724.1	Yersiniaceae	Serratia	proteamaculans	MKLIDYIEKYFNGNKSAFARHEGVDQAYVYKWLKMECIIVDGKLYSPRREMNPVDLKTK
WP_129940342.1	Yersiniaceae	Serratia	liquefaciens	MKIINYINESFGGNQSEFARAMDVSPQQVTKWIKGDWIIVDGKLYSPRTFNRRLVCKVRFEHFAPISRDHLVEFLEQSLFSNDGEFVNEVYYSKFNTKDDLINHNCPYVVLCGSKKGIAFTLSKLASMAKVDQAEIKEKYHIFFENDESGI
WP_130380116.1	Yersiniaceae	Serratia	quinivorans	MKLIDYIKEKHDGNQSEFARAMNVTPQQVTKWIKGEWIMDDNKLYSPRKSNIRLKCHVQFEHFASISRGSLVELLEEPLRSSDGKFVNEVFYSGFNRDDLINNNFPYVVLYGSKEGIAFKLSKLASMAKIDKTEIKEKYHNYFENDEAGI
WP_020453986.1	Yersiniaceae	Serratia	plymuthica	MELDTYISSNYPSKAAFAREVGVSPAQVTQWISKGFIVINGELYSPRRELETQLPTPSKSDGAVFIAYSNSGARGSQGEFNLAEIISGRRHAYVYKAESQALAKRWMRKYSHNPATNNRVAEVISESDARLIEPDQSEYITVDREYFDA
WP_070808241.1	Yersiniaceae	Serratia	plymuthica	MELDTYISSNYPSKAAFAREVGVSPAQVTQWISKGFIVINGELYSPRRELETELPIPSKSDGAVFIAYSNSGIRGSQGEFNLAEIISGRRHAYVYKAESQELAKRWMRKYSHNPATKNRVAEVISESDARLIEPDQSEYITVDREYFDA
RYM56688.1	Yersiniaceae	Serratia	proteamaculans	MVSGRTLLGYIEFYHDSNQADFARHMGVTPQQVTKWIGGGWIVVNHQLFSPKRDVPENISGGGSAGN
WP_077903600.1	Enterobacteriaceae	Shigella	sonnei	MLDGYSESSYSATPRFAAARLPWFYRGNQASFARLTGVQPAQVTQWINKGFIVVNHTLYSPRRKLGI
MMD00387.1	Enterobacteriaceae	Shigella	sonnei	DNYMKLSLKEYIELYYNTQRDFASALKVTPQQVTKWLRAGWQVVDNNLLSVNRELPPVPAKYDNTFPYYAEMRELNFKGTGKLHAVCTILRQNRFDPKTKNSDYDIYVTAKIEYQGKERTVSGSFPLDFVPESFTCVIFGDNSWESDDGDYMAAFSVDILSPKQLGLDIGLEYFKYLEDQFCAAAFNFLRNADMTQNDVKDTESAYRGWLEIDEEDLE
WP_141097269.1	Vibrionaceae	Vibrio	parahaemolyticus	MKLKDKKKYAMQAMLLKDYIEKYYGSYSGAIATFAEAMGVAKQQVNKWLTGGWLVVIASNNQPRMVSPKHILPETPVAKNIFISEIKYPMYDEKNSSDPVYLSLCKVTGEIDVVREKNDENIQKFFFTVDSRLFEYNSVIKQIVPKLQRLLAINSALTYTTKDSSIPDLTARMELILFDIQHDLYMCNSFDDEQF
WP_048610244.1	Vibrionaceae	Vibrio	sp.	MKLRQYIDEFWGSQRRFAEAQGVKPQQVTQWIKSGYYVVEHELYSRRRELVSPDTSVENS
OWT85941.1	Vibrionaceae	Vibrio	parahaemolyticus	MQAMLLKDYIEKYYGSYSGAIATFAEAMGVAKQQVNKWLTGGWLVVIASNNQPRMVSPKHILPETPVAKNIFISEIKYPMYDEKNSSDPVYLSLCKVTGEIDVVREKNDENIQKFFFTVDSRLFEYNSVIKQIVPKLQRLLAINSALTYTTKDSSIPDLTARMELILFDIQHDLYMCNSFDDEQF
WP_071827394.1	Morganellaceae	Xenorhabdus	bovienii	MNNESMTLEEFINKYFDGNKSEFARFNNNIARQQVNQWIKGNFIVVNSTLYSPRRELAKPEIKRNDMDINKIKKPSHLNYFYCSSGTPEEERDLSNAAVMEISSTEKIYFMDDGIWFSCYDWNDNIPSRVRIKGDQRLVAGTGSRRKEKIIPAKYTNEMDAVKAFMNAREYWEENYKADYDKLNVLSSAYQGVRLENGKYPTLSLFFV
WP_038260576.1	Morganellaceae	Xenorhabdus	cabanillasii	MEVYSLDEYIKIYYQGVKAEFARTQGVSPQQVSQWIKQDFIVIEHQLYSWRRDLIKPLNDQDSK
WP_010846474.1	Morganellaceae	Xenorhabdus	nematophila	MEVYSLDEYIKIYYQGVKAEFARTQGVSPQQVSQWIKQDFIVIEHKLYSWRRDLIKPLNDQESK
CDM91152.1	Morganellaceae	Xenorhabdus	bovienii	MDVHSLSDYIEIYYKGVKAEFARRQGVSPQLVSQWIKNDFIVIDHNLYSWRRNLEKPLDNEE
WP_092553227.1	Morganellaceae	Xenorhabdus	koppenhoeferi	MEVYSLRDYIDVYYKGVKAEFARRQGVSPQLVSQWIKNDFVVIDHNLYSWRRNLVKPLDNET
WP_041981964.1	Morganellaceae	Xenorhabdus	nematophila	MEVYSLRDYIDVYYKGVKAEFARRQGVSPQLVSQWIKNDFVVIDHNLYSWRRNLVKPLDNEA
WP_050101207.1	Yersiniaceae	Yersinia	frederiksenii	MPLIEYIRLTFSGNKSEFARHMGVDRQKVQVWIKGEWIVVGNKLYAPRRDIPDIRLDTVSQRLD
WP_145579765.1	Yersiniaceae	Yersinia	frederiksenii	MPLIEYIRLTFSGNQSEFARHMGVDRQKVQVWIKGEWIVVANKLYAPRRDIPDIRLDTVSQRLD
WP_050118742.1	Yersiniaceae	Yersinia	kristensenii	MSDKLVSGRTLEGYIDFYFKGNQSEFARHMDVNRQQVTKWLNDGWVVINHQLFSPKRDVPGYITGGGSAF
CNF82426.1	Yersiniaceae	Yersinia	enterocolitica	MELIEYIKLTFSGNQSEFARHMGVDRQKVQVWIKGGWIIVGNKLYAPRREVPEI
CNL10828.1	Yersiniaceae	Yersinia	frederiksenii	MPLTEYIDIYFCGNQADFARHINVKPPQITQWINKGFIVVSGVLYSPRRVIPIIH
CNH75425.1	Yersiniaceae	Yersinia	pseudotuberculosis	MELIEYIKLNFSANQSEFARHMGVDRQKVQVWIKGEWIVVGNKLYAPRRDIPEINM
CNL92733.1	Yersiniaceae	Yersinia	kristensenii	MELIEYIKLNFSNNQSEFARHMGVDRQKVQVWIKSEWIVVGNKLYAPRREIPEIDM
CFR20024.1	Yersiniaceae	Yersinia	kristensenii	MELIEYIKLNFSANQSEFARHMGVDRQKIQVWIKSEWIVVGNKLYAPRREIPEIDM
CNG28765.1	Yersiniaceae	Yersinia	kristensenii	MELIEYIKLNFSANQSEFARHMGVDRQKIQVWIKSEWIVVGNKLYAPRREIKNVN
WP_151432258.1	Yersiniaceae	Yersinia	kristensenii	MSVTEFIIINFGGNKAAFARHMGVTPQQVTKWVNDEWIVVGNKLYAPRREVPKI
% outsiede Enterobacteriales	4.47154
