# Supplementary material for: Discovery of multiple anti-CRISPRs highlights anti-defense gene clustering in mobile genetic elements
Source: Nat Commun. 2020 Nov 6;11:5652. doi: 10.1038/s41467-020-19415-3 (PMC7648647; doi:10.1038/s41467-020-19415-3)
Supplement: Supplementary file 13 — Source Data [file 41467_2020_19415_MOESM13_ESM.xlsx]

## Sheet: Figure 2c
Pseudomonas aeruginosa I-E	Replicates				P.F.U. Average		E.O.P (normalized to average PFUs of ev w/o CRISPR)
Acr Candidate	1	2	3				1	2	3
30Tev (-IPTG CRISPR indiction)	3000000	13200000	75000000		30400000		0.0986842	0.434211	2.46711
30Tev with CRISPR SMC	1200	15	820				3.94737e-05	4.93421e-07	2.69737e-05
AcrIE4/F7	2200000	3500000	11000000				0.0723684	0.115132	0.361842
AcrIF18.1*	1410	780	3000				4.63816e-05	2.56579e-05	9.86842e-05
AcrIF15	450	290	500				1.48026e-05	9.53947e-06	1.64474e-05
AcrIF16	810	190	210				2.66447e-05	6.25e-06	6.90789e-06
AcrIF17.1	300	130	800				9.86842e-06	4.27632e-06	2.63158e-05
AcrIF18.2*	570	350	760				1.875e-05	1.15132e-05	2.5e-05
AcrIE8.1	50	150	760				1.64474e-06	4.93421e-06	2.5e-05
AcrIF17.2	270	90	510				8.88158e-06	2.96053e-06	1.67763e-05
AcrIE8.2	860	210	990				2.82895e-05	6.90789e-06	3.25658e-05
AcrIFE21	70	350	1200				2.30263e-06	1.15132e-05	3.94737e-05
AcrIF19	780	830	940				2.56579e-05	2.73026e-05	3.09211e-05
AcrIF20.1	820	540	420				2.69737e-05	1.77632e-05	1.38158e-05
AcrIF20.2	780	830	490				2.56579e-05	2.73026e-05	1.61184e-05
AcrIF22*	1200	380	60				3.94737e-05	1.25e-05	1.97368e-06
Pseudomonas aeruginosa I-C	Replicates						E.O.P (normalized to average PFUs of ev w/o CRISPR)
Acr Candidate	1	2	3		P.F.U. Average		1	2	3
30Tev (-IPTG CRISPR indiction)	131000000	9000000	121000000		87000000		1.50575	0.103448	1.3908
30Tev with CRISPR SMC	3700	1500	5200				4.25287e-05	1.72414e-05	5.97701e-05
AcrIC1	30000000	65000000	113000000				0.344828	0.747126	1.29885
AcrIF18.1*	2100	6600	4300				2.41379e-05	7.58621e-05	4.94253e-05
AcrIF15	4600	1200	1100				5.28736e-05	1.37931e-05	1.26437e-05
AcrIF16	210	900	7200				2.41379e-06	1.03448e-05	8.27586e-05
AcrIF17.1	3600	2500	3300				4.13793e-05	2.87356e-05	3.7931e-05
AcrIF18.2*	4800	6900	3600				5.51724e-05	7.93103e-05	4.13793e-05
AcrIE8.1	900	3500	2700				1.03448e-05	4.02299e-05	3.10345e-05
AcrIF17.2	4500	1200	1400				5.17241e-05	1.37931e-05	1.6092e-05
AcrIE8.2	170	1700	1800				1.95402e-06	1.95402e-05	2.06897e-05
AcrIFE21	7700	140	5800				8.85057e-05	1.6092e-06	6.66667e-05
AcrIF19	3900	70	2800				4.48276e-05	8.04598e-07	3.21839e-05
AcrIF20.1	3700	3500	2700				4.25287e-05	4.02299e-05	3.10345e-05
AcrIF20.2	4700	2900	3100				5.4023e-05	3.33333e-05	3.56322e-05
AcrIF22*	7300	310	120				8.3908e-05	3.56322e-06	1.37931e-06
Pseudomonas aeruginosa I-F	Replicates						E.O.P (normalized to average PFUs of ev w/o CRISPR)
Acr Candidate	1	2	3		P.F.U. Average		1	2	3
30Tev No CRISPR PA14	39200000	32400000	164000000		7.85333e+07		0.499151	0.412564	2.08829
30Tev with CRISPR PA14	21	9	110				2.67402e-07	1.14601e-07	1.40068e-06
AcrIE4-F7	38800000	11900000	40000000				0.494058	0.151528	0.509338
AcrIF18.1*	49200000	44000000	164000000				0.626486	0.560272	2.08829
AcrIF15	7600000	19200000	124000000				0.0967742	0.244482	1.57895
AcrIF16	4500	11000	900				5.73005e-05	0.000140068	1.14601e-05
AcrIF17.1	9000	49000	600				0.000114601	0.000623939	7.64007e-06
AcrIF18.2*	35600000	3880000	136000000				0.453311	0.0494058	1.73175
AcrIE8.1	40	51	39				5.09338e-07	6.49406e-07	4.96604e-07
AcrIF17.2	11	9	34				1.40068e-07	1.14601e-07	4.32937e-07
AcrIE8.2	70	74	6				8.91341e-07	9.42275e-07	7.64007e-08
AcrIFE21	23	68	14				2.92869e-07	8.65874e-07	1.78268e-07
AcrIF19	20	93	3				2.54669e-07	1.18421e-06	3.82003e-08
AcrIF20.1	180	3	43				2.29202e-06	3.82003e-08	5.47538e-07
AcrIF20.2	47	81	8				5.98472e-07	1.03141e-06	1.01868e-07
AcrIF22*	110	21	37				1.40068e-06	2.67402e-07	4.71138e-07
Pectobacterium I-F							E.O.P (normalized to average PFUs of ev w/o CRISPR)
Acr Candidate							1	2	3
30Tev No CRISPR PA14	66700000000	66700000000	133000000000		88800000000		0.751126	0.751126	1.49775		p.f.u 30Tev No CRISPR PA14 (repeat experiments for IE8.1)
30Tev with CRISPR PA14	2000000000	533000000	2670000000				0.0225225	0.00600225	0.0300676		220000000000	130000000000	180000000000	1.76667e+11
AcrIF9	133000000000	127000000000	113000000000				1.49775	1.43018	1.27252
AcrIF18.1*	33300000000	133000000000	66700000000				0.375	1.49775	0.751126
AcrIF15	26700000000	120000000000	33300000000				0.300676	1.35135	0.375
AcrIF16	13300000000	3330000000	6670000000				0.149775	0.0375	0.0751126
AcrIF17.1	93300000000	133000000000	66700000000				1.05068	1.49775	0.751126
AcrIF18.2*	333000000000	1330000000000	66700000000				3.75	14.9775	0.751126
AcrIE8.1 (repeat)	2400000000	1300000000	2300000000				0.0135849	0.00735849	0.0130189
AcrIF17.2	80000000000	66700000000	66700000000				0.900901	0.751126	0.751126
AcrIE8.2	2000000000	2000000000	6670000000				0.0225225	0.0225225	0.0751126
AcrIFE21	200000000000	66700000000	66700000000				2.25225	0.751126	0.751126
AcrIF19	200000000000	133000000000	66700000000				2.25225	1.49775	0.751126
AcrIF20.1	27300000000	53300000000	53300000000				0.307432	0.600225	0.600225
AcrIF20.2	53300000000	40000000000	53300000000				0.600225	0.45045	0.600225
AcrIF22*	167000000000	86700000000	133000000000				1.88063	0.976351	1.49775
Serratia I-F							E.O.P (normalized to average PFUs of ev w/o CRISPR)
Acr Candidate							1	2	3
30Tev No CRISPR PA14	1330000000	1330000000	4000000000		2220000000		0.599099	0.599099	1.8018
30Tev with CRISPR PA14	6670	6670	6670				3.0045e-06	3.0045e-06	3.0045e-06
AcrIF9	18000000000	5330000000	66700000				8.10811	2.4009	0.030045
AcrIF18.1*	26700000000	26700000000	20000000000				12.027	12.027	9.00901
AcrIF15	13300000000	16700000000	10000000000				5.99099	7.52252	4.5045
AcrIF16	267000000	333000000	267000000				0.12027	0.15	0.12027
AcrIF17.1	6670000000	14000000000	10000000000				3.0045	6.30631	4.5045
AcrIF18.2*	9330000000	14700000000	13300000000				4.2027	6.62162	5.99099
AcrIE8.1	66700	66700	66700				3.0045e-05	3.0045e-05	3.0045e-05
AcrIF17.2	40000000000	20000000000	33300000000				18.018	9.00901	15
AcrIE8.2	66700	66700	66700				3.0045e-05	3.0045e-05	3.0045e-05
AcrIFE21	20000000000	13300000000	13300000000				9.00901	5.99099	5.99099
AcrIF19	13300000000	12000000000	6670000000				5.99099	5.40541	3.0045
AcrIF20.1	20000000	66700000	26700000				0.00900901	0.030045	0.012027
AcrIF20.2	113000000	667000	667000				0.0509009	0.00030045	0.00030045
AcrIF22*	26700000000	20000000000	13300000000				12.027	9.00901	5.99099
Serratia I-E							E.O.P (normalized to average PFUs of ev w/o CRISPR)
Acr Candidate							1	2	3
30Tev No CRISPR PA14	2000000000	1330000000	4000000000		2.44333e+09		0.818554	0.544338	1.63711
30Tev with CRISPR PA14	6670	6670	6670				2.72988e-06	2.72988e-06	2.72988e-06
AcrIE5	4000000000	3330000000	1200000000				1.63711	1.36289	0.491132
AcrIF18.1*	6670000000	6670000000	6000000000				2.72988	2.72988	2.45566
AcrIF15	66700	66700	66700				2.72988e-05	2.72988e-05	2.72988e-05
AcrIF16	667000	667000	667000				0.000272988	0.000272988	0.000272988
AcrIF17.1	667000	667000	667000				0.000272988	0.000272988	0.000272988
AcrIF18.2*	1330000000	1000000000	200000000				0.544338	0.409277	0.0818554
AcrIE8.1	6000000000	1330000000	667000000				2.45566	0.544338	0.272988
AcrIF17.2	6670	6670	6670				2.72988e-06	2.72988e-06	2.72988e-06
AcrIE8.2	107000000000	107000000000	13300000000				43.7926	43.7926	5.44338
AcrIFE21	667000	667000	667000				0.000272988	0.000272988	0.000272988
AcrIF19	667000	667000	667000				0.000272988	0.000272988	0.000272988
AcrIF20.1	667000	667000	667000				0.000272988	0.000272988	0.000272988
AcrIF20.2	667000	667000	667000				0.000272988	0.000272988	0.000272988
AcrIF22*	1470000000	16000000000	9330000000				0.601637	6.54843	3.81855

## Sheet: Figure 4b
background	AcrIF18* +gRNA	AcrIF18* -gRNA	AcrIF15 +gRNA	AcrIF15 -gRNA	AcrIF16 +gRNA	AcrIF16 -gRNA	AcrIF17 +gRNA	AcrIF17 -gRNA
0.052	0.13	0.153	0.126	0.129	0.052	0.13	0.091	0.109
0.053	0.126	0.131	0.126	0.129	0.053	0.134	0.089	0.124
0.042	0.117	0.137	0.156	0.137	0.052	0.114	0.089	0.111

## Sheet: Figure 5e
Figure 5e; the raw, un-cropped images of the phage spotting assay are shown highlighting (red rectangles) the portion of the original photographs displayed
